# Supplementary material for: Multistage stochastic programming modeling for farmland irrigation management under uncertainty
Source: PLoS One. 2020 Jun 2;15(6):e0233723. doi: 10.1371/journal.pone.0233723 (PMC7266336; doi:10.1371/journal.pone.0233723)
Supplement: S1 Dataset — (XLSX) [file pone.0233723.s001.xlsx]

## Sheet: Note
Weather Data source: Department of Agriculture, National Agricultural Statistics Service: Quickstats
If you want to check the newest data, please check the website:
https://quickstats.nass.usda.gov
Core Price Data source:National Oceanic and Atmospheric Administration's National Centers for Environmental Information
If you want to check the newest data, please check the website:
https://www.ncdc.noaa.gov/IPS/cd/cd.html
For other questions about the data, please contact liqi@bjtu.edu.cn
Last check of the data: 04/18/2020

## Sheet: Software
GAMS
https://www.gams.com/29/
CPLEX
https://www.ibm.com/analytics/cplex-optimizer

## Sheet: WaterOptimizerTool
The NWO model can be get from:
UNIVERSITY of NEBRASKA–LINCOLN
Institute of Agriculture and Natural Resources
Water Optimizer Tool
https://water.unl.edu/article/agricultural-irrigation/water-optimizer-tool

## Sheet: SoilInformation
Soil information could be get from the following website.
https://www.nrcs.usda.gov/Internet/FSE_MANUSCRIPTS/nebraska/cherryNE2004/cherryNE2004.pdf
https://websoilsurvey.nrcs.usda.gov/app/

## Sheet: CornPrice
Time	Price
1/1/97	2.69
2/1/97	2.65
3/1/97	2.79
4/1/97	2.8
5/1/97	2.69
6/1/97	2.56
7/1/97	2.42
8/1/97	2.5
9/1/97	2.52
10/1/97	2.54
11/1/97	2.51
12/1/97	2.52
1/1/98	2.56
2/1/98	2.55
3/1/98	2.55
4/1/98	2.41
5/1/98	2.34
6/1/98	2.28
7/1/98	2.19
8/1/98	1.89
9/1/98	1.84
10/1/98	1.91
11/1/98	1.93
12/1/98	2
1/1/99	2.06
2/1/99	2.05
3/1/99	2.06
4/1/99	2.04
5/1/99	1.99
6/1/99	1.97
7/1/99	1.74
8/1/99	1.75
9/1/99	1.75
10/1/99	1.69
11/1/99	1.7
12/1/99	1.82
1/1/00	1.91
2/1/00	1.98
3/1/00	2.03
4/1/00	2.03
5/1/00	2.11
6/1/00	1.91
7/1/00	1.64
8/1/00	1.52
9/1/00	1.61
10/1/00	1.74
11/1/00	1.86
12/1/00	1.97
2001-01-01	1.98
2002-01-01	1.96
2003-01-01	1.96
2004-01-01	1.89
2005-01-01	1.82
2006-01-01	1.76
2007-01-01	1.87
2008-01-01	1.9
2009-01-01	1.91
2010-01-01	1.84
2011-01-01	1.85
2012-01-01	1.98
2001-01-02	1.97
2002-01-02	1.93
2003-01-02	1.94
2004-01-02	1.91
2005-01-02	1.93
2006-01-02	1.97
2007-01-02	2.13
2008-01-02	2.38
2009-01-02	2.47
2010-01-02	2.34
2011-01-02	2.28
2012-01-02	2.32
2001-01-03	2.33
2002-01-03	2.34
2003-01-03	2.33
2004-01-03	2.34
2005-01-03	2.38
2006-01-03	2.34
2007-01-03	2.17
2008-01-03	2.15
2009-01-03	2.2
2010-01-03	2.12
2011-01-03	2.2
2012-01-03	2.31
2001-01-04	2.39
2002-01-04	2.61
2003-01-04	2.75
2004-01-04	2.89
2005-01-04	2.87
2006-01-04	2.79
2007-01-04	2.51
2008-01-04	2.34
2009-01-04	2.2
2010-01-04	2.15
2011-01-04	2.05
2012-01-04	2.04
2001-01-05	2.12
2002-01-05	1.95
2003-01-05	2.02
2004-01-05	2
2005-01-05	1.98
2006-01-05	2.03
2007-01-05	2.11
2008-01-05	1.95
2009-01-05	1.9
2010-01-05	1.82
2011-01-05	1.77
2012-01-05	1.92
2001-01-06	2
2002-01-06	2.02
2003-01-06	2.06
2004-01-06	2.11
2005-01-06	2.17
2006-01-06	2.14
2007-01-06	2.14
2008-01-06	2.09
2009-01-06	2.2
2010-01-06	2.54
2011-01-06	2.87
2012-01-06	3.01
2001-01-07	3.05
2002-01-07	3.44
2003-01-07	3.43
2004-01-07	3.39
2005-01-07	3.49
2006-01-07	3.51
2007-01-07	3.32
2008-01-07	3.26
2009-01-07	3.29
2010-01-07	3.29
2011-01-07	3.43
2012-01-07	3.76
2001-01-08	3.97
2002-01-08	4.53
2003-01-08	4.7
2004-01-08	5.15
2005-01-08	5.28
2006-01-08	5.48
2007-01-08	5.24
2008-01-08	5.26
2009-01-08	5.02
2010-01-08	4.37
2011-01-08	4.26
2012-01-08	4.1
2001-01-09	4.36
2002-01-09	3.87
2003-01-09	3.86
2004-01-09	3.85
2005-01-09	3.97
2006-01-09	4.03
2007-01-09	3.6
2008-01-09	3.33
2009-01-09	3.25
2010-01-09	3.61
2011-01-09	3.65
2012-01-09	3.59
2001-01-10	3.66
2002-01-10	3.55
2003-01-10	3.55
2004-01-10	3.41
2005-01-10	3.48
2006-01-10	3.41
2007-01-10	3.49
2008-01-10	3.65
2009-01-10	4.08
2010-01-10	4.32
2011-01-10	4.55
2012-01-10	4.82
2001-01-11	4.94
2002-01-11	5.64
2003-01-11	5.53
2004-01-11	6.35
2005-01-11	6.3
2006-01-11	6.38
2007-01-11	6.32
2008-01-11	6.88
2009-01-11	6.37
2010-01-11	5.73
2011-01-11	5.83
2012-01-11	5.86
2001-01-12	6.07
2002-01-12	6.28
2003-01-12	6.35
2004-01-12	6.34
2005-01-12	6.34
2006-01-12	6.37
2007-01-12	7.14
2008-01-12	7.63
9/1.2012	6.89
2010-01-12	6.78
2011-01-12	7.01
2012-01-12	6.87
2001-01-13	6.96
2002-01-13	7.04
2003-01-13	7.13
2004-01-13	6.97
2005-01-13	6.97
2006-01-13	6.97
2007-01-13	6.79
2008-01-13	6.21
2009-01-13	5.4
2010-01-13	4.63
2011-01-13	4.37
2012-01-13	4.41
2001-01-14	4.42
2002-01-14	4.35
2003-01-14	4.52
2004-01-14	4.71
2005-01-14	4.71
2006-01-14	4.5
2007-01-14	4.06
2008-01-14	3.63
2009-01-14	3.49
2010-01-14	3.57
2011-01-14	3.6
2012-01-14	3.79
2001-01-15	3.82
2002-01-15	3.79
2003-01-15	3.81
2004-01-15	3.75
2005-01-15	3.64
2006-01-15	3.59
2007-01-15	3.8
2008-01-15	3.68
2009-01-15	3.68
2010-01-15	3.67
2011-01-15	3.59
2012-01-15	3.65
2001-01-16	3.66
2002-01-16	3.57
2003-01-16	3.57
2004-01-16	3.58
2005-01-16	3.68
2006-01-16	3.82
2007-01-16	3.6
2008-01-16	3.21
2009-01-16	3.22
2010-01-16	3.29
2011-01-16	3.23
2012-01-16	3.33

## Sheet: WeatherData
DATE	WEEK	YEAR	MONTH	DAY	PRCP	PRCP0					Pattern00	Pattern01	Pattern10	Pattern11
2004-06-04	23	2004	6	4	0	0					1	0	0	0
2004-06-05	23	2004	6	5	0	0					1	0	0	0
2004-06-06	24	2004	6	6	0	0					1	0	0	0
2004-06-07	24	2004	6	7	0	0					1	0	0	0
2004-06-08	24	2004	6	8	0	0					1	0	0	0
2004-06-09	24	2004	6	9	0	0					1	0	0	0
2004-06-10	24	2004	6	10	0	0					1	0	0	0
2004-06-15	25	2004	6	15	0	0					1	0	0	0
2004-06-16	25	2004	6	16	0.03	0					0	1	0	0
2004-06-17	25	2004	6	17	0.06	0.06					0	0	0	1
2004-06-18	25	2004	6	18	0.25	0.25					0	0	0	1
2004-06-19	25	2004	6	19	0.33	0.33					0	0	0	1
2004-06-20	26	2004	6	20	0.34	0.34					0	0	0	1
2004-06-21	26	2004	6	21	0.1	0.1					0	0	1	0
2004-06-23	26	2004	6	23	0	0					1	0	0	0
2004-06-25	26	2004	6	25	0	0					1	0	0	0
2004-06-26	26	2004	6	26	0.03	0					1	0	0	0
2004-06-27	27	2004	6	27	0	0					1	0	0	0
2004-06-28	27	2004	6	28	0	0					1	0	0	0
2004-06-29	27	2004	6	29	0	0					1	0	0	0
2004-06-30	27	2004	6	30	0	0					1	0	0	0
2004-07-01	27	2004	7	1	0	0					1	0	0	0
2004-07-02	27	2004	7	2	0	0					1	0	0	0
2004-07-04	28	2004	7	4	0.01	0					1	0	0	0
2004-07-05	28	2004	7	5	0	0					1	0	0	0
2004-07-06	28	2004	7	6	0	0					1	0	0	0
2004-07-07	28	2004	7	7	0	0					1	0	0	0
2004-07-08	28	2004	7	8	0	0					1	0	0	0
2004-07-09	28	2004	7	9	0.02	0					0	1	0	0
2004-07-10	28	2004	7	10	0.27	0.27					0	0	1	0
2004-07-11	29	2004	7	11	0	0					1	0	0	0
2004-07-12	29	2004	7	12	0	0					1	0	0	0
2004-07-13	29	2004	7	13	0	0					1	0	0	0
2004-07-14	29	2004	7	14	0.04	0					1	0	0	0
2004-07-15	29	2004	7	15	0	0					0	1	0	0
2004-07-16	29	2004	7	16	0.84	0.84					0	0	1	0
2004-07-17	29	2004	7	17	0	0					1	0	0	0
2004-07-18	30	2004	7	18	0	0					1	0	0	0
2004-07-19	30	2004	7	19	0	0					0	1	0	0
2004-07-20	30	2004	7	20	0.26	0.26					0	0	1	0
2004-07-21	30	2004	7	21	0	0					0	1	0	0
2004-07-22	30	2004	7	22	0.25	0.25					0	0	0	1
2004-07-23	30	2004	7	23	0.33	0.33					0	0	0	1
2004-07-24	30	2004	7	24	0.7	0.7					0	0	1	0
2004-07-25	31	2004	7	25	0.01	0					1	0	0	0
2004-07-26	31	2004	7	26	0	0					1	0	0	0
2004-07-27	31	2004	7	27	0	0					1	0	0	0
2004-07-28	31	2004	7	28	0	0					1	0	0	0
2004-07-29	31	2004	7	29	0	0					0	1	0	0
2004-07-30	31	2004	7	30	0.23	0.23					0	0	1	0
2004-07-31	31	2004	7	31	0	0					1	0	0	0
2004-08-01	32	2004	8	1	0	0					1	0	0	0
2004-08-02	32	2004	8	2	0	0					1	0	0	0
2004-08-03	32	2004	8	3	0.05	0					1	0	0	0
2004-08-04	32	2004	8	4	0	0					1	0	0	0
2004-08-05	32	2004	8	5	0	0					1	0	0	0
2004-08-06	32	2004	8	6	0.02	0					1	0	0	0
2004-08-07	32	2004	8	7	0	0					1	0	0	0
2004-08-08	33	2004	8	8	0	0					1	0	0	0
2004-08-09	33	2004	8	9	0	0					1	0	0	0
2004-08-10	33	2004	8	10	0	0					1	0	0	0
2004-08-11	33	2004	8	11	0	0					1	0	0	0
2004-08-12	33	2004	8	12	0	0					1	0	0	0
2004-08-13	33	2004	8	13	0	0					1	0	0	0
2004-08-14	33	2004	8	14	0	0					1	0	0	0
2004-08-15	34	2004	8	15	0	0					1	0	0	0
2004-08-16	34	2004	8	16	0	0					1	0	0	0
2004-08-17	34	2004	8	17	0	0					1	0	0	0
2004-08-18	34	2004	8	18	0	0					1	0	0	0
2004-08-19	34	2004	8	19	0	0					0	1	0	0
2004-08-20	34	2004	8	20	0.06	0.06					0	0	1	0
2004-08-21	34	2004	8	21	0	0					1	0	0	0
2004-08-22	35	2004	8	22	0	0					1	0	0	0
2004-08-23	35	2004	8	23	0	0					1	0	0	0
2004-08-24	35	2004	8	24	0	0					0	1	0	0
2004-08-25	35	2004	8	25	0.15	0.15					0	0	1	0
2004-08-26	35	2004	8	26	0.02	0					0	1	0	0
2004-08-27	35	2004	8	27	0.08	0.08					0	0	1	0
2004-08-28	35	2004	8	28	0	0					1	0	0	0
2004-08-29	36	2004	8	29	0	0					1	0	0	0
2004-08-30	36	2004	8	30	0	0					1	0	0	0
2004-08-31	36	2004	8	31	0	0					1	0	0	0
2004-09-01	36	2004	9	1	0	0					1	0	0	0
2004-09-02	36	2004	9	2	0	0					1	0	0	0
2004-09-03	36	2004	9	3	0	0					0	1	0	0
2004-09-04	36	2004	9	4	0.08	0.08					0	0	0	1
2004-09-05	37	2004	9	5	1.2	1.2					0	0	0	1
2004-09-06	37	2004	9	6	0.55	0.55					0	0	1	0
2004-09-07	37	2004	9	7	0	0					1	0	0	0
2004-09-08	37	2004	9	8	0	0					1	0	0	0
2004-09-09	37	2004	9	9	0	0					1	0	0	0
2004-09-10	37	2004	9	10	0	0					1	0	0	0
2004-09-11	37	2004	9	11	0.02	0					1	0	0	0
2004-09-12	38	2004	9	12	0	0					1	0	0	0
2004-09-13	38	2004	9	13	0	0					1	0	0	0
2004-09-14	38	2004	9	14	0.05	0					0	1	0	0
2004-09-15	38	2004	9	15	0.08	0.08					0	0	1	0
2004-09-16	38	2004	9	16	0	0					1	0	0	0
2004-09-17	38	2004	9	17	0	0					1	0	0	0
2004-09-18	38	2004	9	18	0	0					1	0	0	0
2004-09-19	39	2004	9	19	0	0					1	0	0	0
2004-09-20	39	2004	9	20	0.02	0					0	1	0	0
2004-09-21	39	2004	9	21	0.42	0.42					0	0	0	1
2004-09-22	39	2004	9	22	0.3	0.3					0	0	1	0
2004-09-23	39	2004	9	23	0.02	0					1	0	0	0
2004-09-24	39	2004	9	24	0	0					1	0	0	0
2004-09-25	39	2004	9	25	0	0					1	0	0	0
2004-09-26	40	2004	9	26	0	0					1	0	0	0
2004-09-27	40	2004	9	27	0	0					1	0	0	0
2004-09-28	40	2004	9	28	0	0					1	0	0	0
2004-09-29	40	2004	9	29	0	0					1	0	0	0
2004-09-30	40	2004	9	30	0	0					0	1	0	0
2004-10-01	40	2004	10	1	0.63	0.63					0	0	1	0
2004-10-04	41	2004	10	4	0	0					1	0	0	0
2004-10-05	41	2004	10	5	0	0					1	0	0	0
2004-10-06	41	2004	10	6	0	0					1	0	0	0
2004-10-07	41	2004	10	7	0	0					1	0	0	0
2004-10-08	41	2004	10	8	0	0					1	0	0	0
2004-10-09	41	2004	10	9	0	0					1	0	0	0
2004-10-10	42	2004	10	10	0	0					1	0	0	0
2004-10-11	42	2004	10	11	0	0					1	0	0	0
2004-10-12	42	2004	10	12	0	0					1	0	0	0
2004-10-13	42	2004	10	13	0	0					1	0	0	0
2004-10-14	42	2004	10	14	0	0					0	1	0	0
2004-10-15	42	2004	10	15	0.11	0.11					0	0	0	1
2004-10-16	42	2004	10	16	0.37	0.37					0	0	1	0
2004-10-17	43	2004	10	17	0	0					1	0	0	0
2004-10-18	43	2004	10	18	0	0					1	0	0	0
2004-10-19	43	2004	10	19	0	0					1	0	0	0
2004-10-20	43	2004	10	20	0	0					1	0	0	0
2004-10-21	43	2004	10	21	0	0					1	0	0	0
2004-10-22	43	2004	10	22	0	0					0	1	0	0
2004-10-23	43	2004	10	23	0.35	0.35					0	0	1	0
2004-10-24	44	2004	10	24	0	0					1	0	0	0
2004-10-25	44	2004	10	25	0	0					1	0	0	0
2004-10-26	44	2004	10	26	0	0					1	0	0	0
2004-10-27	44	2004	10	27	0	0					1	0	0	0
2004-10-28	44	2004	10	28	0	0					1	0	0	0
2004-10-29	44	2004	10	29	0	0					0	1	0	0
2004-11-01	45	2004	11	1	0.25	0.25					0	0	1	0
2004-11-02	45	2004	11	2	0	0					1	0	0	0
2004-11-03	45	2004	11	3	0	0					1	0	0	0
2004-11-04	45	2004	11	4	0	0					1	0	0	0
2004-11-05	45	2004	11	5	0	0					1	0	0	0
2004-11-06	45	2004	11	6	0	0					1	0	0	0
2004-11-07	46	2004	11	7	0	0					1	0	0	0
2004-11-08	46	2004	11	8	0	0					1	0	0	0
2004-11-09	46	2004	11	9	0	0					1	0	0	0
2004-11-10	46	2004	11	10	0	0					1	0	0	0
2004-11-11	46	2004	11	11	0.02	0					1	0	0	0
2004-11-12	46	2004	11	12	0	0					1	0	0	0
2004-11-13	46	2004	11	13	0	0					1	0	0	0
2004-11-14	47	2004	11	14	0	0					1	0	0	0
2004-11-15	47	2004	11	15	0	0					1	0	0	0
2004-11-16	47	2004	11	16	0	0					1	0	0	0
2004-11-17	47	2004	11	17	0	0					1	0	0	0
2004-11-18	47	2004	11	18	0	0					1	0	0	0
2004-11-19	47	2004	11	19	0	0					1	0	0	0
2004-11-20	47	2004	11	20	0	0					1	0	0	0
2004-11-21	48	2004	11	21	0.05	0					1	0	0	0
2004-11-22	48	2004	11	22	0	0					1	0	0	0
2004-11-23	48	2004	11	23	0	0					1	0	0	0
2004-11-24	48	2004	11	24	0	0					1	0	0	0
2004-11-25	48	2004	11	25	0	0					1	0	0	0
2004-11-26	48	2004	11	26	0	0					0	1	0	0
2004-11-27	48	2004	11	27	0.2	0.2					0	0	1	0
2004-11-28	49	2004	11	28	0	0					1	0	0	0
2004-11-29	49	2004	11	29	0	0					1	0	0	0
2004-11-30	49	2004	11	30	0	0					1	0	0	0
2004-12-01	49	2004	12	1	0	0					1	0	0	0
2004-12-02	49	2004	12	2	0	0					1	0	0	0
2004-12-03	49	2004	12	3	0	0					1	0	0	0
2004-12-04	49	2004	12	4	0	0					1	0	0	0
2004-12-05	50	2004	12	5	0	0					1	0	0	0
2004-12-07	50	2004	12	7	0	0					1	0	0	0
2004-12-08	50	2004	12	8	0	0					1	0	0	0
2004-12-09	50	2004	12	9	0	0					1	0	0	0
2004-12-10	50	2004	12	10	0	0					1	0	0	0
2004-12-11	50	2004	12	11	0	0					1	0	0	0
2004-12-12	51	2004	12	12	0	0					1	0	0	0
2004-12-13	51	2004	12	13	0	0					1	0	0	0
2004-12-14	51	2004	12	14	0	0					1	0	0	0
2004-12-15	51	2004	12	15	0	0					1	0	0	0
2004-12-16	51	2004	12	16	0	0					1	0	0	0
2004-12-17	51	2004	12	17	0	0					1	0	0	0
2004-12-18	51	2004	12	18	0	0					1	0	0	0
2004-12-19	52	2004	12	19	0	0					1	0	0	0
2004-12-21	52	2004	12	21	0	0					1	0	0	0
2004-12-22	52	2004	12	22	0	0					1	0	0	0
2004-12-23	52	2004	12	23	0	0					1	0	0	0
2004-12-24	52	2004	12	24	0	0					1	0	0	0
2004-12-25	52	2004	12	25	0	0					1	0	0	0
2004-12-26	53	2004	12	26	0	0					1	0	0	0
2004-12-27	53	2004	12	27	0	0					1	0	0	0
2004-12-28	53	2004	12	28	0	0					1	0	0	0
2004-12-29	53	2004	12	29	0	0					1	0	0	0
2004-12-30	53	2004	12	30	0	0					1	0	0	0
2004-12-31	53	2004	12	31	0	0					1	0	0	0
2005-01-01	1	2005	1	1	0	0					1	0	0	0
2005-01-02	2	2005	1	2	0	0					1	0	0	0
2005-01-03	2	2005	1	3	0	0					1	0	0	0
2005-01-04	2	2005	1	4	0	0					0	1	0	0
2005-01-05	2	2005	1	5	0.26	0.26					0	0	1	0
2005-01-06	2	2005	1	6	0	0					1	0	0	0
2005-01-07	2	2005	1	7	0	0					0	1	0	0
2005-01-11	3	2005	1	11	0.11	0.11					0	0	1	0
2005-01-12	3	2005	1	12	0.02	0					1	0	0	0
2005-01-13	3	2005	1	13	0	0					1	0	0	0
2005-01-14	3	2005	1	14	0	0					1	0	0	0
2005-01-15	3	2005	1	15	0	0					1	0	0	0
2005-01-16	4	2005	1	16	0	0					1	0	0	0
2005-01-17	4	2005	1	17	0	0					1	0	0	0
2005-01-19	4	2005	1	19	0	0					1	0	0	0
2005-01-20	4	2005	1	20	0	0					1	0	0	0
2005-01-21	4	2005	1	21	0	0					1	0	0	0
2005-01-22	4	2005	1	22	0	0					1	0	0	0
2005-01-23	5	2005	1	23	0	0					1	0	0	0
2005-01-24	5	2005	1	24	0	0					1	0	0	0
2005-01-25	5	2005	1	25	0	0					1	0	0	0
2005-01-26	5	2005	1	26	0	0					1	0	0	0
2005-01-27	5	2005	1	27	0	0					1	0	0	0
2005-01-28	5	2005	1	28	0	0					1	0	0	0
2005-01-29	5	2005	1	29	0	0					1	0	0	0
2005-01-30	6	2005	1	30	0	0					1	0	0	0
2005-01-31	6	2005	1	31	0	0					1	0	0	0
2005-02-01	6	2005	2	1	0	0					1	0	0	0
2005-02-02	6	2005	2	2	0	0					1	0	0	0
2005-02-03	6	2005	2	3	0	0					1	0	0	0
2005-02-04	6	2005	2	4	0	0					1	0	0	0
2005-02-05	6	2005	2	5	0	0					1	0	0	0
2005-02-06	7	2005	2	6	0	0					1	0	0	0
2005-02-07	7	2005	2	7	0	0					1	0	0	0
2005-02-08	7	2005	2	8	0.05	0					1	0	0	0
2005-02-09	7	2005	2	9	0	0					1	0	0	0
2005-02-10	7	2005	2	10	0	0					1	0	0	0
2005-02-11	7	2005	2	11	0	0					0	1	0	0
2005-02-15	8	2005	2	15	0.07	0.07					0	0	1	0
2005-02-16	8	2005	2	16	0	0					1	0	0	0
2005-02-17	8	2005	2	17	0	0					1	0	0	0
2005-02-18	8	2005	2	18	0	0					1	0	0	0
2005-02-19	8	2005	2	19	0	0					1	0	0	0
2005-02-20	9	2005	2	20	0	0					1	0	0	0
2005-02-21	9	2005	2	21	0	0					1	0	0	0
2005-02-22	9	2005	2	22	0	0					1	0	0	0
2005-02-23	9	2005	2	23	0	0					1	0	0	0
2005-02-24	9	2005	2	24	0	0					1	0	0	0
2005-02-25	9	2005	2	25	0	0					1	0	0	0
2005-02-26	9	2005	2	26	0	0					1	0	0	0
2005-02-27	10	2005	2	27	0	0					1	0	0	0
2005-02-28	10	2005	2	28	0	0					1	0	0	0
2005-03-01	10	2005	3	1	0	0					1	0	0	0
2005-03-02	10	2005	3	2	0	0					1	0	0	0
2005-03-03	10	2005	3	3	0	0					1	0	0	0
2005-03-04	10	2005	3	4	0	0					1	0	0	0
2005-03-05	10	2005	3	5	0	0					1	0	0	0
2005-03-06	11	2005	3	6	0	0					1	0	0	0
2005-03-07	11	2005	3	7	0	0					1	0	0	0
2005-03-08	11	2005	3	8	0	0					1	0	0	0
2005-03-09	11	2005	3	9	0	0					1	0	0	0
2005-03-10	11	2005	3	10	0	0					1	0	0	0
2005-03-11	11	2005	3	11	0	0					1	0	0	0
2005-03-12	11	2005	3	12	0	0					1	0	0	0
2005-03-13	12	2005	3	13	0.02	0					1	0	0	0
2005-03-14	12	2005	3	14	0	0					1	0	0	0
2005-03-15	12	2005	3	15	0	0					1	0	0	0
2005-03-16	12	2005	3	16	0	0					1	0	0	0
2005-03-17	12	2005	3	17	0	0					1	0	0	0
2005-03-18	12	2005	3	18	0	0					1	0	0	0
2005-03-19	12	2005	3	19	0	0					1	0	0	0
2005-03-20	13	2005	3	20	0	0					1	0	0	0
2005-03-21	13	2005	3	21	0	0					1	0	0	0
2005-03-22	13	2005	3	22	0	0					1	0	0	0
2005-03-23	13	2005	3	23	0	0					0	1	0	0
2005-03-24	13	2005	3	24	0.07	0.07					0	0	1	0
2005-03-25	13	2005	3	25	0.05	0					1	0	0	0
2005-03-26	13	2005	3	26	0	0					1	0	0	0
2005-03-27	14	2005	3	27	0	0					1	0	0	0
2005-03-28	14	2005	3	28	0	0					1	0	0	0
2005-03-29	14	2005	3	29	0	0					1	0	0	0
2005-03-30	14	2005	3	30	0	0					0	1	0	0
2005-03-31	14	2005	3	31	0.42	0.42					0	0	1	0
2005-04-01	14	2005	4	1	0	0					1	0	0	0
2005-04-02	14	2005	4	2	0	0					1	0	0	0
2005-04-03	15	2005	4	3	0	0					1	0	0	0
2005-04-04	15	2005	4	4	0	0					0	1	0	0
2005-04-05	15	2005	4	5	0.11	0.11					0	0	1	0
2005-04-06	15	2005	4	6	0	0					1	0	0	0
2005-04-07	15	2005	4	7	0	0					1	0	0	0
2005-04-08	15	2005	4	8	0	0					0	1	0	0
2005-04-10	16	2005	4	10	0.34	0.34					0	0	1	0
2005-04-11	16	2005	4	11	0.01	0					1	0	0	0
2005-04-12	16	2005	4	12	0	0					1	0	0	0
2005-04-13	16	2005	4	13	0	0					1	0	0	0
2005-04-14	16	2005	4	14	0	0					1	0	0	0
2005-04-15	16	2005	4	15	0	0					1	0	0	0
2005-04-16	16	2005	4	16	0	0					1	0	0	0
2005-04-17	17	2005	4	17	0	0					0	1	0	0
2005-04-19	17	2005	4	19	0.29	0.29					0	0	1	0
2005-04-20	17	2005	4	20	0.02	0					0	1	0	0
2005-04-21	17	2005	4	21	0.6	0.6					0	0	0	1
2005-04-22	17	2005	4	22	0.1	0.1					0	0	1	0
2005-04-23	17	2005	4	23	0	0					1	0	0	0
2005-04-24	18	2005	4	24	0	0					1	0	0	0
2005-04-25	18	2005	4	25	0	0					1	0	0	0
2005-04-26	18	2005	4	26	0	0					1	0	0	0
2005-04-27	18	2005	4	27	0	0					0	1	0	0
2005-04-28	18	2005	4	28	0.27	0.27					0	0	0	1
2005-04-29	18	2005	4	29	0.23	0.23					0	0	1	0
2005-05-01	19	2005	5	1	0	0					1	0	0	0
2005-05-02	19	2005	5	2	0	0					1	0	0	0
2005-05-03	19	2005	5	3	0	0					1	0	0	0
2005-05-04	19	2005	5	4	0	0					1	0	0	0
2005-05-05	19	2005	5	5	0	0					1	0	0	0
2005-05-06	19	2005	5	6	0	0					0	1	0	0
2005-05-07	19	2005	5	7	0.33	0.33					0	0	0	1
2005-05-08	20	2005	5	8	0.1	0.1					0	0	0	1
2005-05-09	20	2005	5	9	0.06	0.06					0	0	1	0
2005-05-10	20	2005	5	10	0	0					0	1	0	0
2005-05-11	20	2005	5	11	0.08	0.08					0	0	0	1
2005-05-12	20	2005	5	12	0.17	0.17					0	0	1	0
2005-05-13	20	2005	5	13	0.01	0					1	0	0	0
2005-05-14	20	2005	5	14	0	0					1	0	0	0
2005-05-15	21	2005	5	15	0	0					1	0	0	0
2005-05-16	21	2005	5	16	0	0					1	0	0	0
2005-05-17	21	2005	5	17	0	0					1	0	0	0
2005-05-18	21	2005	5	18	0	0					1	0	0	0
2005-05-19	21	2005	5	19	0	0					1	0	0	0
2005-05-20	21	2005	5	20	0	0					1	0	0	0
2005-05-21	21	2005	5	21	0	0					1	0	0	0
2005-05-22	22	2005	5	22	0	0					1	0	0	0
2005-05-23	22	2005	5	23	0	0					0	1	0	0
2005-05-24	22	2005	5	24	0.08	0.08					0	0	0	1
2005-05-25	22	2005	5	25	0.08	0.08					0	0	1	0
2005-05-26	22	2005	5	26	0	0					1	0	0	0
2005-05-27	22	2005	5	27	0	0					1	0	0	0
2005-05-28	22	2005	5	28	0	0					1	0	0	0
2005-05-29	23	2005	5	29	0	0					0	1	0	0
2005-05-30	23	2005	5	30	0.8	0.8					0	0	0	1
2005-05-31	23	2005	5	31	0.63	0.63					0	0	1	0
2005-06-01	23	2005	6	1	0.02	0					1	0	0	0
2005-06-02	23	2005	6	2	0.01	0					0	1	0	0
2005-06-03	23	2005	6	3	0.19	0.19					0	0	1	0
2005-06-04	23	2005	6	4	0	0					0	1	0	0
2005-06-05	24	2005	6	5	1.91	1.91					0	0	1	0
2005-06-06	24	2005	6	6	0	0					1	0	0	0
2005-06-07	24	2005	6	7	0	0					1	0	0	0
2005-06-08	24	2005	6	8	0	0					1	0	0	0
2005-06-09	24	2005	6	9	0.01	0					1	0	0	0
2005-06-10	24	2005	6	10	0.05	0					0	1	0	0
2005-06-11	24	2005	6	11	0.45	0.45					0	0	0	1
2005-06-12	25	2005	6	12	0.21	0.21					0	0	0	1
2005-06-13	25	2005	6	13	1.34	1.34					0	0	1	0
2005-06-14	25	2005	6	14	0.04	0					1	0	0	0
2005-06-15	25	2005	6	15	0	0					0	1	0	0
2005-06-16	25	2005	6	16	0.41	0.41					0	0	1	0
2005-06-17	25	2005	6	17	0	0					1	0	0	0
2005-06-18	25	2005	6	18	0	0					1	0	0	0
2005-06-19	26	2005	6	19	0	0					1	0	0	0
2005-06-20	26	2005	6	20	0	0					1	0	0	0
2005-06-21	26	2005	6	21	0	0					1	0	0	0
2005-06-22	26	2005	6	22	0	0					1	0	0	0
2005-06-23	26	2005	6	23	0	0					1	0	0	0
2005-06-24	26	2005	6	24	0	0					1	0	0	0
2005-06-25	26	2005	6	25	0	0					0	1	0	0
2005-06-26	27	2005	6	26	0.52	0.52					0	0	1	0
2005-06-27	27	2005	6	27	0	0					1	0	0	0
2005-06-28	27	2005	6	28	0	0					1	0	0	0
2005-06-29	27	2005	6	29	0.05	0					1	0	0	0
2005-06-30	27	2005	6	30	0.02	0					1	0	0	0
2005-07-01	27	2005	7	1	0	0					1	0	0	0
2005-07-02	27	2005	7	2	0	0					1	0	0	0
2005-07-03	28	2005	7	3	0	0					1	0	0	0
2005-07-04	28	2005	7	4	0	0					1	0	0	0
2005-07-05	28	2005	7	5	0	0					1	0	0	0
2005-07-06	28	2005	7	6	0	0					1	0	0	0
2005-07-07	28	2005	7	7	0	0					1	0	0	0
2005-07-08	28	2005	7	8	0	0					1	0	0	0
2005-07-09	28	2005	7	9	0	0					1	0	0	0
2005-07-10	29	2005	7	10	0	0					1	0	0	0
2005-07-11	29	2005	7	11	0	0					1	0	0	0
2005-07-12	29	2005	7	12	0	0					1	0	0	0
2005-07-13	29	2005	7	13	0	0					1	0	0	0
2005-07-14	29	2005	7	14	0	0					1	0	0	0
2005-07-15	29	2005	7	15	0	0					1	0	0	0
2005-07-16	29	2005	7	16	0	0					1	0	0	0
2005-07-17	30	2005	7	17	0	0					1	0	0	0
2005-07-18	30	2005	7	18	0	0					1	0	0	0
2005-07-19	30	2005	7	19	0	0					1	0	0	0
2005-07-20	30	2005	7	20	0	0					1	0	0	0
2005-07-21	30	2005	7	21	0	0					1	0	0	0
2005-07-22	30	2005	7	22	0	0					1	0	0	0
2005-07-23	30	2005	7	23	0	0					1	0	0	0
2005-07-24	31	2005	7	24	0	0					1	0	0	0
2005-07-25	31	2005	7	25	0	0					0	1	0	0
2005-07-26	31	2005	7	26	1.06	1.06					0	0	1	0
2005-07-27	31	2005	7	27	0.04	0					1	0	0	0
2005-07-28	31	2005	7	28	0	0					1	0	0	0
2005-07-29	31	2005	7	29	0	0					1	0	0	0
2005-07-30	31	2005	7	30	0	0					1	0	0	0
2005-07-31	32	2005	7	31	0	0					0	1	0	0
2005-08-01	32	2005	8	1	0.23	0.23					0	0	1	0
2005-08-02	32	2005	8	2	0.03	0					1	0	0	0
2005-08-03	32	2005	8	3	0.03	0					0	1	0	0
2005-08-04	32	2005	8	4	0.27	0.27					0	0	1	0
2005-08-05	32	2005	8	5	0	0					1	0	0	0
2005-08-06	32	2005	8	6	0	0					1	0	0	0
2005-08-07	33	2005	8	7	0	0					1	0	0	0
2005-08-08	33	2005	8	8	0	0					1	0	0	0
2005-08-09	33	2005	8	9	0	0					1	0	0	0
2005-08-10	33	2005	8	10	0	0					1	0	0	0
2005-08-11	33	2005	8	11	0.02	0					0	1	0	0
2005-08-12	33	2005	8	12	0.83	0.83					0	0	0	1
2005-08-13	33	2005	8	13	0.33	0.33					0	0	0	1
2005-08-14	34	2005	8	14	0.1	0.1					0	0	1	0
2005-08-15	34	2005	8	15	0	0					1	0	0	0
2005-08-16	34	2005	8	16	0	0					0	1	0	0
2005-08-17	34	2005	8	17	0.11	0.11					0	0	1	0
2005-08-18	34	2005	8	18	0	0					1	0	0	0
2005-08-19	34	2005	8	19	0	0					1	0	0	0
2005-08-20	34	2005	8	20	0	0					1	0	0	0
2005-08-21	35	2005	8	21	0	0					1	0	0	0
2005-08-22	35	2005	8	22	0	0					1	0	0	0
2005-08-23	35	2005	8	23	0.01	0					1	0	0	0
2005-08-24	35	2005	8	24	0	0					1	0	0	0
2005-08-25	35	2005	8	25	0	0					1	0	0	0
2005-08-26	35	2005	8	26	0	0					1	0	0	0
2005-08-27	35	2005	8	27	0	0					1	0	0	0
2005-08-28	36	2005	8	28	0	0					1	0	0	0
2005-08-29	36	2005	8	29	0	0					1	0	0	0
2005-08-30	36	2005	8	30	0	0					1	0	0	0
2005-08-31	36	2005	8	31	0	0					1	0	0	0
2005-09-01	36	2005	9	1	0	0					1	0	0	0
2005-09-02	36	2005	9	2	0	0					1	0	0	0
2005-09-03	36	2005	9	3	0	0					1	0	0	0
2005-09-04	37	2005	9	4	0	0					1	0	0	0
2005-09-05	37	2005	9	5	0	0					1	0	0	0
2005-09-06	37	2005	9	6	0	0					1	0	0	0
2005-09-07	37	2005	9	7	0	0					1	0	0	0
2005-09-08	37	2005	9	8	0.01	0					1	0	0	0
2005-09-09	37	2005	9	9	0	0					1	0	0	0
2005-09-10	37	2005	9	10	0	0					1	0	0	0
2005-09-11	38	2005	9	11	0	0					1	0	0	0
2005-09-12	38	2005	9	12	0	0					0	1	0	0
2005-09-13	38	2005	9	13	0.12	0.12					0	0	1	0
2005-09-14	38	2005	9	14	0	0					1	0	0	0
2005-09-15	38	2005	9	15	0	0					1	0	0	0
2005-09-16	38	2005	9	16	0	0					1	0	0	0
2005-09-17	38	2005	9	17	0	0					1	0	0	0
2005-09-18	39	2005	9	18	0	0					1	0	0	0
2005-09-19	39	2005	9	19	0	0					1	0	0	0
2005-09-20	39	2005	9	20	0	0					1	0	0	0
2005-09-21	39	2005	9	21	0	0					0	1	0	0
2005-09-22	39	2005	9	22	0.21	0.21					0	0	1	0
2005-09-23	39	2005	9	23	0	0					1	0	0	0
2005-09-24	39	2005	9	24	0	0					1	0	0	0
2005-09-25	40	2005	9	25	0.03	0					1	0	0	0
2005-09-26	40	2005	9	26	0.02	0					1	0	0	0
2005-09-27	40	2005	9	27	0	0					1	0	0	0
2005-09-28	40	2005	9	28	0	0					1	0	0	0
2005-09-29	40	2005	9	29	0	0					1	0	0	0
2005-09-30	40	2005	9	30	0	0					1	0	0	0
2005-10-01	40	2005	10	1	0	0					1	0	0	0
2005-10-02	41	2005	10	2	0	0					1	0	0	0
2005-10-03	41	2005	10	3	0	0					1	0	0	0
2005-10-04	41	2005	10	4	0	0					1	0	0	0
2005-10-12	42	2005	10	12	0	0					1	0	0	0
2005-10-13	42	2005	10	13	0	0					1	0	0	0
2005-10-14	42	2005	10	14	0	0					1	0	0	0
2005-10-15	42	2005	10	15	0	0					1	0	0	0
2005-10-16	43	2005	10	16	0	0					1	0	0	0
2005-10-17	43	2005	10	17	0	0					1	0	0	0
2005-10-18	43	2005	10	18	0	0					1	0	0	0
2005-10-19	43	2005	10	19	0	0					1	0	0	0
2005-10-20	43	2005	10	20	0	0					0	1	0	0
2005-10-21	43	2005	10	21	0.06	0.06					0	0	1	0
2005-10-22	43	2005	10	22	0.01	0					1	0	0	0
2005-10-23	44	2005	10	23	0	0					1	0	0	0
2005-10-24	44	2005	10	24	0	0					1	0	0	0
2005-10-25	44	2005	10	25	0	0					1	0	0	0
2005-10-26	44	2005	10	26	0	0					1	0	0	0
2005-10-27	44	2005	10	27	0	0					1	0	0	0
2005-10-28	44	2005	10	28	0	0					1	0	0	0
2005-10-29	44	2005	10	29	0	0					1	0	0	0
2005-10-30	45	2005	10	30	0	0					1	0	0	0
2005-10-31	45	2005	10	31	0	0					1	0	0	0
2005-11-01	45	2005	11	1	0	0					1	0	0	0
2005-11-02	45	2005	11	2	0	0					1	0	0	0
2005-11-03	45	2005	11	3	0	0					1	0	0	0
2005-11-04	45	2005	11	4	0	0					1	0	0	0
2005-11-05	45	2005	11	5	0	0					1	0	0	0
2005-11-06	46	2005	11	6	0	0					1	0	0	0
2005-11-07	46	2005	11	7	0	0					1	0	0	0
2005-11-08	46	2005	11	8	0	0					1	0	0	0
2005-11-09	46	2005	11	9	0	0					1	0	0	0
2005-11-10	46	2005	11	10	0	0					1	0	0	0
2005-11-11	46	2005	11	11	0	0					1	0	0	0
2005-11-12	46	2005	11	12	0.03	0					1	0	0	0
2005-11-13	47	2005	11	13	0	0					1	0	0	0
2005-11-14	47	2005	11	14	0	0					0	1	0	0
2005-11-15	47	2005	11	15	0.15	0.15					0	0	1	0
2005-11-16	47	2005	11	16	0	0					1	0	0	0
2005-11-17	47	2005	11	17	0	0					1	0	0	0
2005-11-18	47	2005	11	18	0	0					1	0	0	0
2005-11-19	47	2005	11	19	0	0					1	0	0	0
2005-11-20	48	2005	11	20	0	0					1	0	0	0
2005-11-21	48	2005	11	21	0	0					1	0	0	0
2005-11-22	48	2005	11	22	0	0					1	0	0	0
2005-11-23	48	2005	11	23	0	0					1	0	0	0
2005-11-24	48	2005	11	24	0	0					1	0	0	0
2005-11-25	48	2005	11	25	0	0					1	0	0	0
2005-11-26	48	2005	11	26	0	0					1	0	0	0
2005-11-27	49	2005	11	27	0	0					1	0	0	0
2005-11-28	49	2005	11	28	0	0					1	0	0	0
2005-11-29	49	2005	11	29	0	0					1	0	0	0
2005-11-30	49	2005	11	30	0	0					1	0	0	0
2005-12-01	49	2005	12	1	0.04	0					1	0	0	0
2005-12-02	49	2005	12	2	0	0					1	0	0	0
2005-12-03	49	2005	12	3	0	0					1	0	0	0
2005-12-04	50	2005	12	4	0	0					1	0	0	0
2005-12-05	50	2005	12	5	0.05	0					1	0	0	0
2005-12-10	50	2005	12	10	0	0					1	0	0	0
2005-12-11	51	2005	12	11	0	0					1	0	0	0
2005-12-12	51	2005	12	12	0	0					1	0	0	0
2005-12-13	51	2005	12	13	0	0					1	0	0	0
2005-12-14	51	2005	12	14	0	0					1	0	0	0
2005-12-15	51	2005	12	15	0	0					1	0	0	0
2005-12-16	51	2005	12	16	0	0					1	0	0	0
2005-12-17	51	2005	12	17	0	0					1	0	0	0
2005-12-18	52	2005	12	18	0	0					1	0	0	0
2005-12-19	52	2005	12	19	0	0					1	0	0	0
2005-12-20	52	2005	12	20	0	0					1	0	0	0
2005-12-21	52	2005	12	21	0	0					1	0	0	0
2005-12-22	52	2005	12	22	0	0					1	0	0	0
2005-12-23	52	2005	12	23	0	0					1	0	0	0
2005-12-24	52	2005	12	24	0	0					1	0	0	0
2005-12-25	53	2005	12	25	0	0					1	0	0	0
2005-12-26	53	2005	12	26	0	0					1	0	0	0
2005-12-27	53	2005	12	27	0	0					1	0	0	0
2005-12-28	53	2005	12	28	0	0					1	0	0	0
2005-12-29	53	2005	12	29	0	0					1	0	0	0
2005-12-30	53	2005	12	30	0	0					1	0	0	0
2005-12-31	53	2005	12	31	0	0					1	0	0	0
2006-01-01	1	2006	1	1	0	0					1	0	0	0
2006-01-02	1	2006	1	2	0	0					1	0	0	0
2006-01-03	1	2006	1	3	0	0					1	0	0	0
2006-01-04	1	2006	1	4	0	0					1	0	0	0
2006-01-05	1	2006	1	5	0	0					1	0	0	0
2006-01-06	1	2006	1	6	0	0					1	0	0	0
2006-01-07	1	2006	1	7	0	0					1	0	0	0
2006-01-08	2	2006	1	8	0	0					0	1	0	0
2006-01-09	2	2006	1	9	0.24	0.24					0	0	1	0
2006-01-10	2	2006	1	10	0	0					1	0	0	0
2006-01-11	2	2006	1	11	0	0					1	0	0	0
2006-01-12	2	2006	1	12	0	0					1	0	0	0
2006-01-13	2	2006	1	13	0	0					1	0	0	0
2006-01-14	2	2006	1	14	0	0					1	0	0	0
2006-01-15	3	2006	1	15	0	0					1	0	0	0
2006-01-16	3	2006	1	16	0	0					1	0	0	0
2006-01-17	3	2006	1	17	0	0					1	0	0	0
2006-01-18	3	2006	1	18	0	0					1	0	0	0
2006-01-19	3	2006	1	19	0	0					1	0	0	0
2006-01-20	3	2006	1	20	0	0					1	0	0	0
2006-01-21	3	2006	1	21	0	0					1	0	0	0
2006-01-22	4	2006	1	22	0	0					1	0	0	0
2006-01-23	4	2006	1	23	0	0					1	0	0	0
2006-01-24	4	2006	1	24	0	0					1	0	0	0
2006-01-25	4	2006	1	25	0	0					1	0	0	0
2006-01-26	4	2006	1	26	0	0					1	0	0	0
2006-01-27	4	2006	1	27	0	0					1	0	0	0
2006-01-28	4	2006	1	28	0	0					1	0	0	0
2006-01-29	5	2006	1	29	0	0					1	0	0	0
2006-01-30	5	2006	1	30	0	0					1	0	0	0
2006-01-31	5	2006	1	31	0	0					1	0	0	0
2006-02-01	5	2006	2	1	0	0					1	0	0	0
2006-02-02	5	2006	2	2	0	0					1	0	0	0
2006-02-07	6	2006	2	7	0	0					1	0	0	0
2006-02-08	6	2006	2	8	0	0					1	0	0	0
2006-02-09	6	2006	2	9	0	0					1	0	0	0
2006-02-10	6	2006	2	10	0	0					1	0	0	0
2006-02-11	6	2006	2	11	0	0					1	0	0	0
2006-02-12	7	2006	2	12	0	0					1	0	0	0
2006-02-13	7	2006	2	13	0	0					1	0	0	0
2006-02-14	7	2006	2	14	0	0					0	1	0	0
2006-02-15	7	2006	2	15	0.16	0.16					0	0	0	1
2006-02-16	7	2006	2	16	0.22	0.22					0	0	1	0
2006-02-17	7	2006	2	17	0	0					1	0	0	0
2006-02-18	7	2006	2	18	0	0					1	0	0	0
2006-02-19	8	2006	2	19	0	0					1	0	0	0
2006-02-20	8	2006	2	20	0	0					1	0	0	0
2006-02-21	8	2006	2	21	0	0					1	0	0	0
2006-02-22	8	2006	2	22	0	0					1	0	0	0
2006-02-23	8	2006	2	23	0	0					1	0	0	0
2006-02-24	8	2006	2	24	0	0					1	0	0	0
2006-02-25	8	2006	2	25	0	0					1	0	0	0
2006-02-26	9	2006	2	26	0	0					1	0	0	0
2006-02-27	9	2006	2	27	0	0					1	0	0	0
2006-02-28	9	2006	2	28	0	0					1	0	0	0
2006-03-01	9	2006	3	1	0	0					1	0	0	0
2006-03-02	9	2006	3	2	0	0					1	0	0	0
2006-03-03	9	2006	3	3	0	0					1	0	0	0
2006-03-04	9	2006	3	4	0	0					1	0	0	0
2006-03-05	10	2006	3	5	0	0					1	0	0	0
2006-03-06	10	2006	3	6	0	0					1	0	0	0
2006-03-07	10	2006	3	7	0	0					1	0	0	0
2006-03-08	10	2006	3	8	0	0					1	0	0	0
2006-03-13	11	2006	3	13	0	0					1	0	0	0
2006-03-14	11	2006	3	14	0	0					1	0	0	0
2006-03-15	11	2006	3	15	0	0					1	0	0	0
2006-03-16	11	2006	3	16	0	0					1	0	0	0
2006-03-17	11	2006	3	17	0	0					1	0	0	0
2006-03-21	12	2006	3	21	0	0					1	0	0	0
2006-03-22	12	2006	3	22	0	0					1	0	0	0
2006-03-23	12	2006	3	23	0	0					1	0	0	0
2006-03-24	12	2006	3	24	0	0					1	0	0	0
2006-03-25	12	2006	3	25	0	0					1	0	0	0
2006-03-26	13	2006	3	26	0	0					1	0	0	0
2006-03-27	13	2006	3	27	0	0					1	0	0	0
2006-03-28	13	2006	3	28	0	0					1	0	0	0
2006-03-29	13	2006	3	29	0	0					1	0	0	0
2006-03-30	13	2006	3	30	0	0					1	0	0	0
2006-03-31	13	2006	3	31	0	0					1	0	0	0
2006-04-01	13	2006	4	1	0	0					1	0	0	0
2006-04-02	14	2006	4	2	0	0					1	0	0	0
2006-04-03	14	2006	4	3	0	0					1	0	0	0
2006-04-04	14	2006	4	4	0	0					1	0	0	0
2006-04-05	14	2006	4	5	0	0					1	0	0	0
2006-04-06	14	2006	4	6	0	0					0	1	0	0
2006-04-07	14	2006	4	7	0.1	0.1					0	0	1	0
2006-04-08	14	2006	4	8	0	0					1	0	0	0
2006-04-09	15	2006	4	9	0	0					1	0	0	0
2006-04-10	15	2006	4	10	0	0					1	0	0	0
2006-04-11	15	2006	4	11	0	0					1	0	0	0
2006-04-12	15	2006	4	12	0	0					1	0	0	0
2006-04-13	15	2006	4	13	0	0					1	0	0	0
2006-04-14	15	2006	4	14	0	0					1	0	0	0
2006-04-15	15	2006	4	15	0	0					1	0	0	0
2006-04-16	16	2006	4	16	0	0					1	0	0	0
2006-04-17	16	2006	4	17	0	0					1	0	0	0
2006-04-18	16	2006	4	18	0	0					1	0	0	0
2006-04-19	16	2006	4	19	0	0					1	0	0	0
2006-04-20	16	2006	4	20	0	0					1	0	0	0
2006-04-21	16	2006	4	21	0	0					1	0	0	0
2006-04-22	16	2006	4	22	0	0					1	0	0	0
2006-04-23	17	2006	4	23	0	0					0	1	0	0
2006-04-24	17	2006	4	24	0.07	0.07					0	0	0	1
2006-04-25	17	2006	4	25	0.3	0.3					0	0	1	0
2006-04-26	17	2006	4	26	0	0					1	0	0	0
2006-04-27	17	2006	4	27	0	0					1	0	0	0
2006-04-28	17	2006	4	28	0	0					1	0	0	0
2006-04-29	17	2006	4	29	0	0					1	0	0	0
2006-04-30	18	2006	4	30	0	0					0	1	0	0
2006-05-01	18	2006	5	1	0.25	0.25					0	0	1	0
2006-05-02	18	2006	5	2	0	0					1	0	0	0
2006-05-03	18	2006	5	3	0	0					0	1	0	0
2006-05-04	18	2006	5	4	0.13	0.13					0	0	1	0
2006-05-05	18	2006	5	5	0	0					1	0	0	0
2006-05-06	18	2006	5	6	0	0					1	0	0	0
2006-05-07	19	2006	5	7	0	0					1	0	0	0
2006-05-08	19	2006	5	8	0	0					1	0	0	0
2006-05-09	19	2006	5	9	0.04	0					1	0	0	0
2006-05-10	19	2006	5	10	0	0					1	0	0	0
2006-05-11	19	2006	5	11	0	0					1	0	0	0
2006-05-12	19	2006	5	12	0	0					1	0	0	0
2006-05-13	19	2006	5	13	0	0					1	0	0	0
2006-05-14	20	2006	5	14	0	0					1	0	0	0
2006-05-15	20	2006	5	15	0	0					1	0	0	0
2006-05-16	20	2006	5	16	0	0					1	0	0	0
2006-05-17	20	2006	5	17	0	0					1	0	0	0
2006-05-18	20	2006	5	18	0	0					1	0	0	0
2006-05-19	20	2006	5	19	0	0					1	0	0	0
2006-05-20	20	2006	5	20	0	0					1	0	0	0
2006-05-21	21	2006	5	21	0	0					1	0	0	0
2006-05-22	21	2006	5	22	0	0					0	1	0	0
2006-05-23	21	2006	5	23	0.23	0.23					0	0	1	0
2006-05-24	21	2006	5	24	0	0					1	0	0	0
2006-05-25	21	2006	5	25	0	0					1	0	0	0
2006-05-26	21	2006	5	26	0	0					1	0	0	0
2006-05-27	21	2006	5	27	0	0					1	0	0	0
2006-05-28	22	2006	5	28	0	0					0	1	0	0
2006-05-29	22	2006	5	29	0.13	0.13					0	0	1	0
2006-05-30	22	2006	5	30	0	0					1	0	0	0
2006-05-31	22	2006	5	31	0	0					1	0	0	0
2006-06-01	22	2006	6	1	0	0					1	0	0	0
2006-06-02	22	2006	6	2	0	0					1	0	0	0
2006-06-03	22	2006	6	3	0	0					1	0	0	0
2006-06-04	23	2006	6	4	0	0					0	1	0	0
2006-06-05	23	2006	6	5	0.26	0.26					0	0	1	0
2006-06-06	23	2006	6	6	0	0					1	0	0	0
2006-06-07	23	2006	6	7	0	0					1	0	0	0
2006-06-08	23	2006	6	8	0	0					1	0	0	0
2006-06-09	23	2006	6	9	0.01	0					0	1	0	0
2006-06-10	23	2006	6	10	0.18	0.18					0	0	0	1
2006-06-11	24	2006	6	11	0.25	0.25					0	0	0	1
2006-06-12	24	2006	6	12	1.4	1.4					0	0	1	0
2006-06-13	24	2006	6	13	0	0					1	0	0	0
2006-06-14	24	2006	6	14	0	0					1	0	0	0
2006-06-15	24	2006	6	15	0	0					1	0	0	0
2006-06-16	24	2006	6	16	0	0					1	0	0	0
2006-06-17	24	2006	6	17	0	0					1	0	0	0
2006-06-18	25	2006	6	18	0	0					1	0	0	0
2006-06-19	25	2006	6	19	0	0					1	0	0	0
2006-06-20	25	2006	6	20	0	0					1	0	0	0
2006-06-21	25	2006	6	21	0	0					0	1	0	0
2006-06-22	25	2006	6	22	0.74	0.74					0	0	1	0
2006-06-23	25	2006	6	23	0	0					1	0	0	0
2006-06-24	25	2006	6	24	0.05	0					1	0	0	0
2006-06-25	26	2006	6	25	0.05	0					1	0	0	0
2006-06-26	26	2006	6	26	0	0					1	0	0	0
2006-06-27	26	2006	6	27	0	0					1	0	0	0
2006-06-28	26	2006	6	28	0	0					1	0	0	0
2006-06-29	26	2006	6	29	0	0					1	0	0	0
2006-06-30	26	2006	6	30	0	0					1	0	0	0
2006-07-05	27	2006	7	5	0	0					1	0	0	0
2006-07-06	27	2006	7	6	0	0					1	0	0	0
2006-07-07	27	2006	7	7	0.01	0					1	0	0	0
2006-07-08	27	2006	7	8	0	0					1	0	0	0
2006-07-09	28	2006	7	9	0	0					0	1	0	0
2006-07-10	28	2006	7	10	0.07	0.07					0	0	1	0
2006-07-11	28	2006	7	11	0	0					1	0	0	0
2006-07-12	28	2006	7	12	0	0					1	0	0	0
2006-07-13	28	2006	7	13	0	0					1	0	0	0
2006-07-14	28	2006	7	14	0	0					1	0	0	0
2006-07-15	28	2006	7	15	0	0					1	0	0	0
2006-07-16	29	2006	7	16	0	0					1	0	0	0
2006-07-17	29	2006	7	17	0	0					1	0	0	0
2006-07-18	29	2006	7	18	0	0					1	0	0	0
2006-07-19	29	2006	7	19	0	0					1	0	0	0
2006-07-20	29	2006	7	20	0	0					1	0	0	0
2006-07-21	29	2006	7	21	0	0					1	0	0	0
2006-07-22	29	2006	7	22	0	0					1	0	0	0
2006-07-23	30	2006	7	23	0	0					1	0	0	0
2006-07-24	30	2006	7	24	0.04	0					1	0	0	0
2006-07-25	30	2006	7	25	0	0					1	0	0	0
2006-07-26	30	2006	7	26	0	0					1	0	0	0
2006-07-27	30	2006	7	27	0	0					1	0	0	0
2006-07-28	30	2006	7	28	0	0					1	0	0	0
2006-07-29	30	2006	7	29	0	0					1	0	0	0
2006-07-30	31	2006	7	30	0	0					1	0	0	0
2006-07-31	31	2006	7	31	0	0					0	1	0	0
2006-08-01	31	2006	8	1	0.07	0.07					0	0	1	0
2006-08-02	31	2006	8	2	0	0					1	0	0	0
2006-08-03	31	2006	8	3	0	0					1	0	0	0
2006-08-04	31	2006	8	4	0	0					1	0	0	0
2006-08-05	31	2006	8	5	0	0					1	0	0	0
2006-08-07	32	2006	8	7	0	0					1	0	0	0
2006-08-08	32	2006	8	8	0	0					1	0	0	0
2006-08-09	32	2006	8	9	0	0					1	0	0	0
2006-08-10	32	2006	8	10	0	0					1	0	0	0
2006-08-11	32	2006	8	11	0	0					1	0	0	0
2006-08-12	32	2006	8	12	0	0					1	0	0	0
2006-08-13	33	2006	8	13	0	0					1	0	0	0
2006-08-14	33	2006	8	14	0	0					1	0	0	0
2006-08-15	33	2006	8	15	0	0					1	0	0	0
2006-08-16	33	2006	8	16	0	0					1	0	0	0
2006-08-17	33	2006	8	17	0	0					1	0	0	0
2006-08-18	33	2006	8	18	0	0					1	0	0	0
2006-08-19	33	2006	8	19	0	0					1	0	0	0
2006-08-20	34	2006	8	20	0	0					1	0	0	0
2006-08-21	34	2006	8	21	0	0					1	0	0	0
2006-08-22	34	2006	8	22	0.02	0					1	0	0	0
2006-08-23	34	2006	8	23	0	0					1	0	0	0
2006-08-24	34	2006	8	24	0	0					1	0	0	0
2006-08-25	34	2006	8	25	0	0					0	1	0	0
2006-08-26	34	2006	8	26	0.46	0.46					0	0	0	1
2006-08-27	35	2006	8	27	0.38	0.38					0	0	0	1
2006-08-28	35	2006	8	28	0.07	0.07					0	0	1	0
2006-08-29	35	2006	8	29	0	0					1	0	0	0
2006-08-30	35	2006	8	30	0	0					1	0	0	0
2006-08-31	35	2006	8	31	0	0					1	0	0	0
2006-09-01	35	2006	9	1	0	0					1	0	0	0
2006-09-02	35	2006	9	2	0	0					1	0	0	0
2006-09-03	36	2006	9	3	0	0					1	0	0	0
2006-09-04	36	2006	9	4	0	0					1	0	0	0
2006-09-05	36	2006	9	5	0	0					1	0	0	0
2006-09-06	36	2006	9	6	0	0					1	0	0	0
2006-09-07	36	2006	9	7	0	0					1	0	0	0
2006-09-08	36	2006	9	8	0	0					1	0	0	0
2006-09-09	36	2006	9	9	0	0					1	0	0	0
2006-09-10	37	2006	9	10	0	0					1	0	0	0
2006-09-11	37	2006	9	11	0	0					0	1	0	0
2006-09-12	37	2006	9	12	0.11	0.11					0	0	1	0
2006-09-13	37	2006	9	13	0	0					1	0	0	0
2006-09-14	37	2006	9	14	0	0					1	0	0	0
2006-09-15	37	2006	9	15	0	0					1	0	0	0
2006-09-16	37	2006	9	16	0	0					1	0	0	0
2006-09-17	38	2006	9	17	0	0					1	0	0	0
2006-09-18	38	2006	9	18	0	0					1	0	0	0
2006-09-19	38	2006	9	19	0	0					1	0	0	0
2006-09-20	38	2006	9	20	0	0					1	0	0	0
2006-09-21	38	2006	9	21	0	0					1	0	0	0
2006-09-22	38	2006	9	22	0	0					0	1	0	0
2006-09-23	38	2006	9	23	0.38	0.38					0	0	0	1
2006-09-24	39	2006	9	24	0.11	0.11					0	0	1	0
2006-09-25	39	2006	9	25	0	0					1	0	0	0
2006-09-26	39	2006	9	26	0	0					1	0	0	0
2006-09-27	39	2006	9	27	0	0					1	0	0	0
2006-09-28	39	2006	9	28	0	0					1	0	0	0
2006-09-29	39	2006	9	29	0	0					1	0	0	0
2006-09-30	39	2006	9	30	0	0					1	0	0	0
2006-10-01	40	2006	10	1	0	0					1	0	0	0
2006-10-02	40	2006	10	2	0	0					1	0	0	0
2006-10-03	40	2006	10	3	0	0					1	0	0	0
2006-10-11	41	2006	10	11	0	0					1	0	0	0
2006-10-12	41	2006	10	12	0	0					1	0	0	0
2006-10-13	41	2006	10	13	0	0					1	0	0	0
2006-10-14	41	2006	10	14	0	0					1	0	0	0
2006-10-15	42	2006	10	15	0	0					1	0	0	0
2006-10-16	42	2006	10	16	0	0					1	0	0	0
2006-10-17	42	2006	10	17	0	0					1	0	0	0
2006-10-18	42	2006	10	18	0	0					1	0	0	0
2006-10-19	42	2006	10	19	0	0					1	0	0	0
2006-10-20	42	2006	10	20	0	0					1	0	0	0
2006-10-21	42	2006	10	21	0	0					1	0	0	0
2006-10-22	43	2006	10	22	0	0					1	0	0	0
2006-10-23	43	2006	10	23	0	0					1	0	0	0
2006-10-24	43	2006	10	24	0	0					1	0	0	0
2006-10-25	43	2006	10	25	0	0					1	0	0	0
2006-10-26	43	2006	10	26	0	0					1	0	0	0
2006-10-27	43	2006	10	27	0	0					1	0	0	0
2006-10-28	43	2006	10	28	0	0					1	0	0	0
2006-10-29	44	2006	10	29	0	0					1	0	0	0
2006-10-30	44	2006	10	30	0	0					1	0	0	0
2006-10-31	44	2006	10	31	0	0					1	0	0	0
2006-11-01	44	2006	11	1	0	0					1	0	0	0
2006-11-02	44	2006	11	2	0	0					1	0	0	0
2006-11-03	44	2006	11	3	0	0					1	0	0	0
2006-11-04	44	2006	11	4	0	0					1	0	0	0
2006-11-05	45	2006	11	5	0	0					1	0	0	0
2006-11-06	45	2006	11	6	0	0					1	0	0	0
2006-11-07	45	2006	11	7	0	0					1	0	0	0
2006-11-08	45	2006	11	8	0	0					1	0	0	0
2006-11-09	45	2006	11	9	0	0					1	0	0	0
2006-11-10	45	2006	11	10	0	0					1	0	0	0
2006-11-11	45	2006	11	11	0	0					1	0	0	0
2006-11-12	46	2006	11	12	0	0					1	0	0	0
2006-11-13	46	2006	11	13	0.01	0					1	0	0	0
2006-11-14	46	2006	11	14	0	0					1	0	0	0
2006-11-15	46	2006	11	15	0	0					1	0	0	0
2006-11-16	46	2006	11	16	0	0					1	0	0	0
2006-11-17	46	2006	11	17	0	0					1	0	0	0
2006-11-18	46	2006	11	18	0	0					1	0	0	0
2006-11-19	47	2006	11	19	0	0					1	0	0	0
2006-11-20	47	2006	11	20	0	0					1	0	0	0
2006-11-21	47	2006	11	21	0	0					1	0	0	0
2006-11-22	47	2006	11	22	0	0					1	0	0	0
2006-11-23	47	2006	11	23	0	0					1	0	0	0
2006-11-24	47	2006	11	24	0	0					1	0	0	0
2006-11-25	47	2006	11	25	0	0					1	0	0	0
2006-11-26	48	2006	11	26	0	0					1	0	0	0
2006-11-27	48	2006	11	27	0	0					1	0	0	0
2006-11-28	48	2006	11	28	0	0					1	0	0	0
2006-11-29	48	2006	11	29	0	0					1	0	0	0
2006-11-30	48	2006	11	30	0	0					1	0	0	0
2006-12-01	48	2006	12	1	0	0					1	0	0	0
2006-12-02	48	2006	12	2	0	0					1	0	0	0
2006-12-03	49	2006	12	3	0	0					1	0	0	0
2006-12-04	49	2006	12	4	0	0					1	0	0	0
2006-12-05	49	2006	12	5	0	0					1	0	0	0
2006-12-06	49	2006	12	6	0	0					1	0	0	0
2006-12-07	49	2006	12	7	0	0					1	0	0	0
2006-12-08	49	2006	12	8	0	0					1	0	0	0
2006-12-09	49	2006	12	9	0	0					1	0	0	0
2006-12-10	50	2006	12	10	0	0					1	0	0	0
2006-12-11	50	2006	12	11	0	0					1	0	0	0
2006-12-12	50	2006	12	12	0	0					1	0	0	0
2006-12-13	50	2006	12	13	0	0					1	0	0	0
2006-12-14	50	2006	12	14	0	0					1	0	0	0
2006-12-15	50	2006	12	15	0	0					1	0	0	0
2006-12-16	50	2006	12	16	0	0					1	0	0	0
2006-12-17	51	2006	12	17	0	0					0	1	0	0
2006-12-18	51	2006	12	18	0.13	0.13					0	0	1	0
2006-12-19	51	2006	12	19	0	0					1	0	0	0
2006-12-20	51	2006	12	20	0	0					0	1	0	0
2006-12-21	51	2006	12	21	0.49	0.49					0	0	1	0
2006-12-22	51	2006	12	22	0	0					1	0	0	0
2006-12-23	51	2006	12	23	0	0					1	0	0	0
2006-12-24	52	2006	12	24	0	0					1	0	0	0
2006-12-25	52	2006	12	25	0	0					1	0	0	0
2006-12-26	52	2006	12	26	0	0					1	0	0	0
2006-12-27	52	2006	12	27	0	0					1	0	0	0
2006-12-28	52	2006	12	28	0	0					0	1	0	0
2006-12-29	52	2006	12	29	0.6	0.6					0	0	1	0
2006-12-30	52	2006	12	30	0	0					1	0	0	0
2006-12-31	53	2006	12	31	0	0					1	0	0	0
2007-01-01	1	2007	1	1	0	0					1	0	0	0
2007-01-02	1	2007	1	2	0	0					1	0	0	0
2007-01-03	1	2007	1	3	0	0					1	0	0	0
2007-01-04	1	2007	1	4	0	0					1	0	0	0
2007-01-05	1	2007	1	5	0	0					1	0	0	0
2007-01-06	1	2007	1	6	0	0					1	0	0	0
2007-01-07	2	2007	1	7	0	0					1	0	0	0
2007-01-08	2	2007	1	8	0	0					1	0	0	0
2007-01-09	2	2007	1	9	0	0					1	0	0	0
2007-01-10	2	2007	1	10	0	0					1	0	0	0
2007-01-11	2	2007	1	11	0	0					1	0	0	0
2007-01-12	2	2007	1	12	0	0					1	0	0	0
2007-01-13	2	2007	1	13	0	0					1	0	0	0
2007-01-14	3	2007	1	14	0	0					1	0	0	0
2007-01-15	3	2007	1	15	0	0					1	0	0	0
2007-01-16	3	2007	1	16	0	0					1	0	0	0
2007-01-17	3	2007	1	17	0	0					1	0	0	0
2007-01-18	3	2007	1	18	0	0					1	0	0	0
2007-01-19	3	2007	1	19	0	0					1	0	0	0
2007-01-20	3	2007	1	20	0	0					1	0	0	0
2007-01-21	4	2007	1	21	0	0					1	0	0	0
2007-01-22	4	2007	1	22	0	0					1	0	0	0
2007-01-23	4	2007	1	23	0	0					1	0	0	0
2007-01-24	4	2007	1	24	0	0					1	0	0	0
2007-01-25	4	2007	1	25	0	0					1	0	0	0
2007-01-26	4	2007	1	26	0	0					1	0	0	0
2007-01-27	4	2007	1	27	0	0					1	0	0	0
2007-01-28	5	2007	1	28	0	0					1	0	0	0
2007-01-29	5	2007	1	29	0	0					1	0	0	0
2007-01-30	5	2007	1	30	0	0					1	0	0	0
2007-01-31	5	2007	1	31	0	0					1	0	0	0
2007-02-01	5	2007	2	1	0	0					1	0	0	0
2007-02-02	5	2007	2	2	0	0					1	0	0	0
2007-02-03	5	2007	2	3	0.03	0					1	0	0	0
2007-02-04	6	2007	2	4	0.02	0					1	0	0	0
2007-02-05	6	2007	2	5	0	0					1	0	0	0
2007-02-06	6	2007	2	6	0	0					1	0	0	0
2007-02-07	6	2007	2	7	0	0					1	0	0	0
2007-02-08	6	2007	2	8	0	0					1	0	0	0
2007-02-09	6	2007	2	9	0	0					1	0	0	0
2007-02-10	6	2007	2	10	0	0					1	0	0	0
2007-02-11	7	2007	2	11	0	0					0	1	0	0
2007-02-12	7	2007	2	12	0.1	0.1					0	0	1	0
2007-02-13	7	2007	2	13	0.02	0					1	0	0	0
2007-02-14	7	2007	2	14	0	0					1	0	0	0
2007-02-15	7	2007	2	15	0	0					1	0	0	0
2007-02-16	7	2007	2	16	0	0					1	0	0	0
2007-02-17	7	2007	2	17	0	0					1	0	0	0
2007-02-18	8	2007	2	18	0	0					1	0	0	0
2007-02-19	8	2007	2	19	0	0					1	0	0	0
2007-02-20	8	2007	2	20	0.02	0					1	0	0	0
2007-02-21	8	2007	2	21	0	0					1	0	0	0
2007-02-22	8	2007	2	22	0	0					1	0	0	0
2007-02-23	8	2007	2	23	0	0					1	0	0	0
2007-02-24	8	2007	2	24	0	0					1	0	0	0
2007-02-25	9	2007	2	25	0	0					1	0	0	0
2007-02-26	9	2007	2	26	0	0					1	0	0	0
2007-02-27	9	2007	2	27	0	0					1	0	0	0
2007-02-28	9	2007	2	28	0.02	0					1	0	0	0
2007-03-01	9	2007	3	1	0	0					1	0	0	0
2007-03-02	9	2007	3	2	0.03	0					1	0	0	0
2007-03-03	9	2007	3	3	0	0					1	0	0	0
2007-03-04	10	2007	3	4	0	0					1	0	0	0
2007-03-05	10	2007	3	5	0	0					1	0	0	0
2007-03-06	10	2007	3	6	0	0					1	0	0	0
2007-03-07	10	2007	3	7	0	0					1	0	0	0
2007-03-08	10	2007	3	8	0	0					1	0	0	0
2007-03-09	10	2007	3	9	0	0					1	0	0	0
2007-03-10	10	2007	3	10	0	0					1	0	0	0
2007-03-11	11	2007	3	11	0.01	0					1	0	0	0
2007-03-12	11	2007	3	12	0	0					1	0	0	0
2007-03-13	11	2007	3	13	0	0					1	0	0	0
2007-03-14	11	2007	3	14	0	0					1	0	0	0
2007-03-15	11	2007	3	15	0	0					1	0	0	0
2007-03-16	11	2007	3	16	0	0					1	0	0	0
2007-03-17	11	2007	3	17	0	0					1	0	0	0
2007-03-18	12	2007	3	18	0	0					1	0	0	0
2007-03-19	12	2007	3	19	0	0					1	0	0	0
2007-03-20	12	2007	3	20	0	0					1	0	0	0
2007-03-21	12	2007	3	21	0	0					1	0	0	0
2007-03-22	12	2007	3	22	0	0					1	0	0	0
2007-03-23	12	2007	3	23	0	0					1	0	0	0
2007-03-24	12	2007	3	24	0	0					0	1	0	0
2007-03-25	13	2007	3	25	0.6	0.6					0	0	1	0
2007-03-26	13	2007	3	26	0	0					1	0	0	0
2007-03-27	13	2007	3	27	0	0					1	0	0	0
2007-03-28	13	2007	3	28	0	0					1	0	0	0
2007-03-29	13	2007	3	29	0.04	0					0	1	0	0
2007-03-30	13	2007	3	30	0.73	0.73					0	0	1	0
2007-03-31	13	2007	3	31	0	0					1	0	0	0
2007-04-01	14	2007	4	1	0	0					1	0	0	0
2007-04-02	14	2007	4	2	0.04	0					1	0	0	0
2007-04-03	14	2007	4	3	0	0					1	0	0	0
2007-04-04	14	2007	4	4	0	0					1	0	0	0
2007-04-05	14	2007	4	5	0	0					1	0	0	0
2007-04-06	14	2007	4	6	0	0					1	0	0	0
2007-04-07	14	2007	4	7	0	0					1	0	0	0
2007-04-08	15	2007	4	8	0	0					1	0	0	0
2007-04-09	15	2007	4	9	0	0					1	0	0	0
2007-04-10	15	2007	4	10	0	0					1	0	0	0
2007-04-11	15	2007	4	11	0	0					1	0	0	0
2007-04-12	15	2007	4	12	0	0					1	0	0	0
2007-04-13	15	2007	4	13	0	0					1	0	0	0
2007-04-14	15	2007	4	14	0	0					1	0	0	0
2007-04-15	16	2007	4	15	0	0					1	0	0	0
2007-04-16	16	2007	4	16	0	0					1	0	0	0
2007-04-17	16	2007	4	17	0	0					1	0	0	0
2007-04-18	16	2007	4	18	0	0					1	0	0	0
2007-04-19	16	2007	4	19	0	0					1	0	0	0
2007-04-20	16	2007	4	20	0	0					1	0	0	0
2007-04-21	16	2007	4	21	0	0					1	0	0	0
2007-04-22	17	2007	4	22	0	0					0	1	0	0
2007-04-23	17	2007	4	23	0.17	0.17					0	0	0	1
2007-04-24	17	2007	4	24	0.27	0.27					0	0	0	1
2007-04-25	17	2007	4	25	0.27	0.27					0	0	0	1
2007-04-26	17	2007	4	26	0.17	0.17					0	0	0	1
2007-04-27	17	2007	4	27	0.13	0.13					0	0	1	0
2007-04-28	17	2007	4	28	0	0					1	0	0	0
2007-04-29	18	2007	4	29	0	0					1	0	0	0
2007-04-30	18	2007	4	30	0	0					1	0	0	0
2007-05-01	18	2007	5	1	0	0					1	0	0	0
2007-05-02	18	2007	5	2	0	0					1	0	0	0
2007-05-03	18	2007	5	3	0	0					0	1	0	0
2007-05-04	18	2007	5	4	0.42	0.42					0	0	0	1
2007-05-05	18	2007	5	5	0.3	0.3					0	0	1	0
2007-05-06	19	2007	5	6	0.03	0					1	0	0	0
2007-05-07	19	2007	5	7	0	0					1	0	0	0
2007-05-08	19	2007	5	8	0	0					1	0	0	0
2007-05-09	19	2007	5	9	0	0					1	0	0	0
2007-05-10	19	2007	5	10	0	0					1	0	0	0
2007-05-11	19	2007	5	11	0	0					1	0	0	0
2007-05-12	19	2007	5	12	0	0					1	0	0	0
2007-05-13	20	2007	5	13	0	0					1	0	0	0
2007-05-14	20	2007	5	14	0	0					1	0	0	0
2007-05-15	20	2007	5	15	0.03	0					1	0	0	0
2007-05-16	20	2007	5	16	0	0					1	0	0	0
2007-05-17	20	2007	5	17	0	0					1	0	0	0
2007-05-18	20	2007	5	18	0	0					1	0	0	0
2007-05-19	20	2007	5	19	0	0					1	0	0	0
2007-05-20	21	2007	5	20	0	0					1	0	0	0
2007-05-21	21	2007	5	21	0	0					1	0	0	0
2007-05-22	21	2007	5	22	0.01	0					1	0	0	0
2007-05-23	21	2007	5	23	0	0					1	0	0	0
2007-05-24	21	2007	5	24	0	0					1	0	0	0
2007-05-25	21	2007	5	25	0	0					1	0	0	0
2007-05-26	21	2007	5	26	0	0					1	0	0	0
2007-05-27	22	2007	5	27	0	0					1	0	0	0
2007-05-28	22	2007	5	28	0	0					0	1	0	0
2007-05-29	22	2007	5	29	0.25	0.25					0	0	0	1
2007-05-30	22	2007	5	30	0.09	0.09					0	0	1	0
2007-05-31	22	2007	5	31	0.03	0					0	1	0	0
2007-06-01	22	2007	6	1	0.06	0.06					0	0	0	1
2007-07-09	28	2007	7	9	1.05	1.05					0	0	0	1
2007-07-10	28	2007	7	10	0.18	0.18					0	0	0	1
2007-07-13	28	2007	7	13	0.09	0.09					0	0	1	0
2007-10-01	40	2007	10	1	0	0					1	0	0	0
2007-10-02	40	2007	10	2	0	0					1	0	0	0
2007-10-03	40	2007	10	3	0	0					1	0	0	0
2007-10-04	40	2007	10	4	0	0					1	0	0	0
2007-10-05	40	2007	10	5	0	0					1	0	0	0
2007-10-06	40	2007	10	6	0	0					1	0	0	0
2007-10-07	41	2007	10	7	0	0					1	0	0	0
2007-10-08	41	2007	10	8	0	0					1	0	0	0
2007-10-09	41	2007	10	9	0	0					1	0	0	0
2007-10-10	41	2007	10	10	0	0					1	0	0	0
2007-10-11	41	2007	10	11	0	0					1	0	0	0
2007-10-12	41	2007	10	12	0	0					1	0	0	0
2007-10-13	41	2007	10	13	0.04	0					0	1	0	0
2007-10-14	42	2007	10	14	1.55	1.55					0	0	1	0
2007-10-15	42	2007	10	15	0	0					1	0	0	0
2007-10-16	42	2007	10	16	0	0					1	0	0	0
2007-10-17	42	2007	10	17	0	0					1	0	0	0
2007-10-18	42	2007	10	18	0	0					1	0	0	0
2007-10-19	42	2007	10	19	0	0					1	0	0	0
2007-10-20	42	2007	10	20	0	0					0	1	0	0
2007-10-21	43	2007	10	21	0.42	0.42					0	0	1	0
2007-10-22	43	2007	10	22	0	0					1	0	0	0
2007-10-23	43	2007	10	23	0	0					1	0	0	0
2007-10-24	43	2007	10	24	0	0					1	0	0	0
2007-10-25	43	2007	10	25	0	0					1	0	0	0
2007-10-26	43	2007	10	26	0	0					1	0	0	0
2007-10-27	43	2007	10	27	0	0					1	0	0	0
2007-10-28	44	2007	10	28	0	0					1	0	0	0
2007-10-29	44	2007	10	29	0	0					1	0	0	0
2007-10-30	44	2007	10	30	0	0					1	0	0	0
2007-10-31	44	2007	10	31	0	0					1	0	0	0
2007-11-01	44	2007	11	1	0	0					1	0	0	0
2007-11-02	44	2007	11	2	0	0					1	0	0	0
2007-11-03	44	2007	11	3	0	0					1	0	0	0
2007-11-04	45	2007	11	4	0	0					1	0	0	0
2007-11-05	45	2007	11	5	0	0					1	0	0	0
2007-11-06	45	2007	11	6	0	0					1	0	0	0
2007-11-07	45	2007	11	7	0	0					1	0	0	0
2007-11-08	45	2007	11	8	0	0					1	0	0	0
2007-11-09	45	2007	11	9	0	0					1	0	0	0
2007-11-10	45	2007	11	10	0	0					1	0	0	0
2007-11-11	46	2007	11	11	0	0					1	0	0	0
2007-11-12	46	2007	11	12	0	0					1	0	0	0
2007-11-13	46	2007	11	13	0	0					1	0	0	0
2007-11-14	46	2007	11	14	0	0					1	0	0	0
2007-11-15	46	2007	11	15	0	0					1	0	0	0
2007-11-16	46	2007	11	16	0	0					1	0	0	0
2007-11-17	46	2007	11	17	0	0					1	0	0	0
2007-11-18	47	2007	11	18	0	0					1	0	0	0
2007-11-19	47	2007	11	19	0	0					1	0	0	0
2007-11-20	47	2007	11	20	0	0					1	0	0	0
2007-11-21	47	2007	11	21	0.02	0					1	0	0	0
2007-11-22	47	2007	11	22	0	0					1	0	0	0
2007-11-23	47	2007	11	23	0	0					1	0	0	0
2007-11-24	47	2007	11	24	0	0					1	0	0	0
2007-11-25	48	2007	11	25	0	0					1	0	0	0
2007-11-26	48	2007	11	26	0	0					1	0	0	0
2007-11-27	48	2007	11	27	0	0					1	0	0	0
2007-11-28	48	2007	11	28	0	0					1	0	0	0
2007-11-29	48	2007	11	29	0	0					1	0	0	0
2007-11-30	48	2007	11	30	0	0					1	0	0	0
2007-12-01	48	2007	12	1	0	0					1	0	0	0
2007-12-02	49	2007	12	2	0	0					1	0	0	0
2007-12-03	49	2007	12	3	0	0					1	0	0	0
2007-12-04	49	2007	12	4	0	0					1	0	0	0
2007-12-05	49	2007	12	5	0	0					1	0	0	0
2007-12-06	49	2007	12	6	0	0					0	1	0	0
2007-12-09	50	2007	12	9	0.44	0.44					0	0	1	0
2007-12-11	50	2007	12	11	0.05	0					1	0	0	0
2007-12-12	50	2007	12	12	0	0					1	0	0	0
2007-12-13	50	2007	12	13	0	0					1	0	0	0
2007-12-14	50	2007	12	14	0	0					1	0	0	0
2007-12-15	50	2007	12	15	0	0					1	0	0	0
2007-12-16	51	2007	12	16	0	0					1	0	0	0
2007-12-17	51	2007	12	17	0	0					1	0	0	0
2007-12-18	51	2007	12	18	0	0					1	0	0	0
2007-12-19	51	2007	12	19	0	0					1	0	0	0
2007-12-20	51	2007	12	20	0	0					1	0	0	0
2007-12-21	51	2007	12	21	0	0					1	0	0	0
2008-01-01	1	2008	1	1	0	0					1	0	0	0
2008-01-02	1	2008	1	2	0	0					1	0	0	0
2008-01-03	1	2008	1	3	0	0					1	0	0	0
2008-01-04	1	2008	1	4	0	0					1	0	0	0
2008-01-05	1	2008	1	5	0	0					1	0	0	0
2008-01-06	2	2008	1	6	0	0					1	0	0	0
2008-01-07	2	2008	1	7	0	0					1	0	0	0
2008-01-08	2	2008	1	8	0	0					1	0	0	0
2008-01-09	2	2008	1	9	0	0					1	0	0	0
2008-01-10	2	2008	1	10	0	0					1	0	0	0
2008-01-11	2	2008	1	11	0	0					1	0	0	0
2008-01-12	2	2008	1	12	0	0					1	0	0	0
2008-01-13	3	2008	1	13	0	0					1	0	0	0
2008-01-14	3	2008	1	14	0	0					1	0	0	0
2008-01-15	3	2008	1	15	0	0					1	0	0	0
2008-01-16	3	2008	1	16	0	0					1	0	0	0
2008-02-01	5	2008	2	1	0	0					1	0	0	0
2008-02-02	5	2008	2	2	0	0					1	0	0	0
2008-02-03	6	2008	2	3	0	0					1	0	0	0
2008-02-04	6	2008	2	4	0	0					1	0	0	0
2008-02-05	6	2008	2	5	0	0					1	0	0	0
2008-02-06	6	2008	2	6	0	0					1	0	0	0
2008-02-07	6	2008	2	7	0	0					1	0	0	0
2008-02-08	6	2008	2	8	0	0					1	0	0	0
2008-02-09	6	2008	2	9	0	0					1	0	0	0
2008-02-10	7	2008	2	10	0	0					1	0	0	0
2008-02-11	7	2008	2	11	0	0					1	0	0	0
2008-02-12	7	2008	2	12	0	0					1	0	0	0
2008-02-13	7	2008	2	13	0	0					1	0	0	0
2008-02-14	7	2008	2	14	0	0					1	0	0	0
2008-02-15	7	2008	2	15	0	0					1	0	0	0
2008-02-16	7	2008	2	16	0	0					1	0	0	0
2008-02-17	8	2008	2	17	0	0					1	0	0	0
2008-02-18	8	2008	2	18	0	0					1	0	0	0
2008-02-19	8	2008	2	19	0	0					1	0	0	0
2008-02-20	8	2008	2	20	0	0					1	0	0	0
2008-02-21	8	2008	2	21	0	0					1	0	0	0
2008-02-22	8	2008	2	22	0	0					1	0	0	0
2008-02-23	8	2008	2	23	0	0					1	0	0	0
2008-02-24	9	2008	2	24	0	0					1	0	0	0
2008-02-25	9	2008	2	25	0	0					1	0	0	0
2008-02-26	9	2008	2	26	0	0					1	0	0	0
2008-02-27	9	2008	2	27	0	0					1	0	0	0
2008-02-28	9	2008	2	28	0	0					1	0	0	0
2008-02-29	9	2008	2	29	0	0					1	0	0	0
2008-03-01	9	2008	3	1	0	0					1	0	0	0
2008-03-02	10	2008	3	2	0	0					1	0	0	0
2008-03-03	10	2008	3	3	0	0					1	0	0	0
2008-03-04	10	2008	3	4	0	0					1	0	0	0
2008-03-05	10	2008	3	5	0	0					1	0	0	0
2008-03-06	10	2008	3	6	0	0					1	0	0	0
2008-03-07	10	2008	3	7	0	0					1	0	0	0
2008-03-08	10	2008	3	8	0	0					1	0	0	0
2008-03-09	11	2008	3	9	0	0					1	0	0	0
2008-03-10	11	2008	3	10	0	0					1	0	0	0
2008-03-11	11	2008	3	11	0	0					1	0	0	0
2008-03-12	11	2008	3	12	0	0					1	0	0	0
2008-03-13	11	2008	3	13	0	0					1	0	0	0
2008-03-14	11	2008	3	14	0	0					1	0	0	0
2008-03-15	11	2008	3	15	0	0					1	0	0	0
2008-03-16	12	2008	3	16	0	0					1	0	0	0
2008-03-17	12	2008	3	17	0	0					1	0	0	0
2008-03-18	12	2008	3	18	0	0					1	0	0	0
2008-03-19	12	2008	3	19	0	0					1	0	0	0
2008-03-20	12	2008	3	20	0	0					1	0	0	0
2008-03-21	12	2008	3	21	0	0					0	1	0	0
2008-03-22	12	2008	3	22	0.09	0.09					0	0	0	1
2008-03-23	13	2008	3	23	0.12	0.12					0	0	1	0
2008-03-24	13	2008	3	24	0	0					1	0	0	0
2008-03-25	13	2008	3	25	0	0					1	0	0	0
2008-03-26	13	2008	3	26	0	0					1	0	0	0
2008-03-27	13	2008	3	27	0	0					1	0	0	0
2008-03-28	13	2008	3	28	0	0					1	0	0	0
2008-03-29	13	2008	3	29	0	0					1	0	0	0
2008-03-30	14	2008	3	30	0	0					1	0	0	0
2008-03-31	14	2008	3	31	0	0					1	0	0	0
2008-04-01	14	2008	4	1	0	0					1	0	0	0
2008-04-02	14	2008	4	2	0	0					1	0	0	0
2008-04-03	14	2008	4	3	0	0					1	0	0	0
2008-04-04	14	2008	4	4	0	0					1	0	0	0
2008-04-05	14	2008	4	5	0	0					1	0	0	0
2008-04-06	15	2008	4	6	0	0					1	0	0	0
2008-04-07	15	2008	4	7	0	0					1	0	0	0
2008-04-08	15	2008	4	8	0	0					0	1	0	0
2008-04-09	15	2008	4	9	0.23	0.23					0	0	1	0
2008-04-10	15	2008	4	10	0	0					0	1	0	0
2008-04-11	15	2008	4	11	0.1	0.1					0	0	1	0
2008-04-12	15	2008	4	12	0	0					1	0	0	0
2008-04-13	16	2008	4	13	0	0					1	0	0	0
2008-04-14	16	2008	4	14	0	0					1	0	0	0
2008-04-15	16	2008	4	15	0	0					1	0	0	0
2008-04-16	16	2008	4	16	0	0					1	0	0	0
2008-04-17	16	2008	4	17	0	0					1	0	0	0
2008-04-18	16	2008	4	18	0	0					1	0	0	0
2008-04-19	16	2008	4	19	0	0					1	0	0	0
2008-04-20	17	2008	4	20	0	0					1	0	0	0
2008-04-21	17	2008	4	21	0	0					1	0	0	0
2008-04-22	17	2008	4	22	0	0					1	0	0	0
2008-04-23	17	2008	4	23	0	0					1	0	0	0
2008-04-24	17	2008	4	24	0	0					1	0	0	0
2008-04-25	17	2008	4	25	0	0					1	0	0	0
2008-04-26	17	2008	4	26	0	0					1	0	0	0
2008-04-27	18	2008	4	27	0	0					1	0	0	0
2008-04-28	18	2008	4	28	0	0					1	0	0	0
2008-04-29	18	2008	4	29	0	0					1	0	0	0
2008-04-30	18	2008	4	30	0	0					0	1	0	0
2008-05-01	18	2008	5	1	0.75	0.75					0	0	1	0
2008-05-02	18	2008	5	2	0	0					1	0	0	0
2008-05-03	18	2008	5	3	0	0					1	0	0	0
2008-05-04	19	2008	5	4	0	0					1	0	0	0
2008-05-05	19	2008	5	5	0	0					1	0	0	0
2008-05-06	19	2008	5	6	0	0					1	0	0	0
2008-05-07	19	2008	5	7	0	0					0	1	0	0
2008-05-08	19	2008	5	8	0.55	0.55					0	0	1	0
2008-05-22	21	2008	5	22	0.04	0					0	1	0	0
2008-05-23	21	2008	5	23	0.78	0.78					0	0	1	0
2008-06-01	23	2008	6	1	0.04	0					1	0	0	0
2008-06-02	23	2008	6	2	0	0					1	0	0	0
2008-06-03	23	2008	6	3	0	0					0	1	0	0
2008-06-04	23	2008	6	4	0.08	0.08					0	0	0	1
2008-06-05	23	2008	6	5	0.75	0.75					0	0	1	0
2008-06-06	23	2008	6	6	0.03	0					1	0	0	0
2008-06-09	24	2008	6	9	0	0					1	0	0	0
2008-06-10	24	2008	6	10	0	0					0	1	0	0
2008-06-16	25	2008	6	16	0.44	0.44					0	0	0	1
2008-06-20	25	2008	6	20	0.45	0.45					0	0	1	0
2008-08-01	31	2008	8	1	0	0					1	0	0	0
2008-08-02	31	2008	8	2	0	0					1	0	0	0
2008-08-03	32	2008	8	3	0	0					1	0	0	0
2008-08-04	32	2008	8	4	0	0					0	1	0	0
2008-08-05	32	2008	8	5	0.39	0.39					0	0	1	0
2008-08-06	32	2008	8	6	0	0					1	0	0	0
2008-08-07	32	2008	8	7	0	0					1	0	0	0
2008-08-08	32	2008	8	8	0	0					1	0	0	0
2008-08-09	32	2008	8	9	0	0					1	0	0	0
2008-08-10	33	2008	8	10	0	0					1	0	0	0
2008-08-11	33	2008	8	11	0	0					1	0	0	0
2008-08-12	33	2008	8	12	0	0					1	0	0	0
2008-08-13	33	2008	8	13	0	0					1	0	0	0
2008-08-14	33	2008	8	14	0	0					0	1	0	0
2008-08-15	33	2008	8	15	0.79	0.79					0	0	1	0
2008-08-16	33	2008	8	16	0	0					1	0	0	0
2008-08-17	34	2008	8	17	0	0					1	0	0	0
2008-08-18	34	2008	8	18	0	0					1	0	0	0
2008-08-19	34	2008	8	19	0	0					1	0	0	0
2008-08-20	34	2008	8	20	0	0					1	0	0	0
2008-08-21	34	2008	8	21	0	0					1	0	0	0
2008-08-22	34	2008	8	22	0	0					1	0	0	0
2008-08-23	34	2008	8	23	0	0					1	0	0	0
2008-08-24	35	2008	8	24	0	0					1	0	0	0
2008-08-25	35	2008	8	25	0	0					1	0	0	0
2008-08-26	35	2008	8	26	0	0					1	0	0	0
2008-08-27	35	2008	8	27	0	0					1	0	0	0
2008-08-28	35	2008	8	28	0	0					1	0	0	0
2008-08-29	35	2008	8	29	0	0					1	0	0	0
2008-08-30	35	2008	8	30	0	0					1	0	0	0
2008-08-31	36	2008	8	31	0	0					0	1	0	0
2008-09-01	36	2008	9	1	0.59	0.59					0	0	1	0
2008-09-02	36	2008	9	2	0	0					0	1	0	0
2008-09-03	36	2008	9	3	0.59	0.59					0	0	1	0
2008-09-04	36	2008	9	4	0	0					0	1	0	0
2008-09-05	36	2008	9	5	0.1	0.1					0	0	0	1
2008-09-06	36	2008	9	6	0.47	0.47					0	0	0	1
2008-09-07	37	2008	9	7	0.07	0.07					0	0	0	1
2008-09-08	37	2008	9	8	0.2	0.2					0	0	1	0
2008-09-09	37	2008	9	9	0	0					1	0	0	0
2008-09-10	37	2008	9	10	0	0					1	0	0	0
2008-09-11	37	2008	9	11	0	0					1	0	0	0
2008-09-12	37	2008	9	12	0	0					1	0	0	0
2008-09-13	37	2008	9	13	0	0					1	0	0	0
2008-09-14	38	2008	9	14	0	0					1	0	0	0
2008-09-15	38	2008	9	15	0	0					1	0	0	0
2008-09-16	38	2008	9	16	0	0					1	0	0	0
2008-09-17	38	2008	9	17	0	0					1	0	0	0
2008-09-18	38	2008	9	18	0	0					1	0	0	0
2008-09-19	38	2008	9	19	0	0					1	0	0	0
2008-09-20	38	2008	9	20	0	0					1	0	0	0
2008-09-21	39	2008	9	21	0	0					0	1	0	0
2008-09-22	39	2008	9	22	0.08	0.08					0	0	1	0
2008-09-23	39	2008	9	23	0	0					1	0	0	0
2008-09-24	39	2008	9	24	0	0					1	0	0	0
2008-09-25	39	2008	9	25	0	0					1	0	0	0
2008-09-26	39	2008	9	26	0	0					1	0	0	0
2008-09-27	39	2008	9	27	0	0					1	0	0	0
2008-09-28	40	2008	9	28	0	0					1	0	0	0
2008-09-29	40	2008	9	29	0	0					1	0	0	0
2008-09-30	40	2008	9	30	0	0					1	0	0	0
2008-10-01	40	2008	10	1	0	0					1	0	0	0
2008-10-02	40	2008	10	2	0	0					1	0	0	0
2008-10-03	40	2008	10	3	0	0					1	0	0	0
2008-10-04	40	2008	10	4	0	0					1	0	0	0
2008-10-05	41	2008	10	5	0	0					1	0	0	0
2008-10-06	41	2008	10	6	0	0					1	0	0	0
2008-10-07	41	2008	10	7	0	0					1	0	0	0
2008-10-08	41	2008	10	8	0	0					1	0	0	0
2008-10-09	41	2008	10	9	0	0					1	0	0	0
2008-10-10	41	2008	10	10	0	0					1	0	0	0
2008-10-11	41	2008	10	11	0	0					0	1	0	0
2008-10-12	42	2008	10	12	0.44	0.44					0	0	1	0
2008-10-13	42	2008	10	13	0	0					1	0	0	0
2008-10-14	42	2008	10	14	0	0					1	0	0	0
2008-10-15	42	2008	10	15	0	0					1	0	0	0
2008-10-16	42	2008	10	16	0	0					1	0	0	0
2008-10-17	42	2008	10	17	0	0					1	0	0	0
2008-10-18	42	2008	10	18	0	0					1	0	0	0
2008-10-19	43	2008	10	19	0	0					1	0	0	0
2008-10-20	43	2008	10	20	0	0					1	0	0	0
2008-10-21	43	2008	10	21	0	0					1	0	0	0
2008-10-22	43	2008	10	22	0	0					1	0	0	0
2008-10-23	43	2008	10	23	0	0					1	0	0	0
2008-10-24	43	2008	10	24	0	0					1	0	0	0
2008-10-25	43	2008	10	25	0	0					1	0	0	0
2008-10-26	44	2008	10	26	0	0					1	0	0	0
2008-10-27	44	2008	10	27	0	0					1	0	0	0
2008-10-28	44	2008	10	28	0	0					1	0	0	0
2008-10-29	44	2008	10	29	0	0					1	0	0	0
2008-10-30	44	2008	10	30	0	0					1	0	0	0
2008-10-31	44	2008	10	31	0	0					1	0	0	0
2008-11-01	44	2008	11	1	0	0					1	0	0	0
2008-11-02	45	2008	11	2	0	0					1	0	0	0
2008-11-03	45	2008	11	3	0	0					1	0	0	0
2008-11-04	45	2008	11	4	0	0					1	0	0	0
2008-11-05	45	2008	11	5	0	0					1	0	0	0
2008-11-06	45	2008	11	6	0	0					1	0	0	0
2008-11-07	45	2008	11	7	0	0					1	0	0	0
2008-11-08	45	2008	11	8	0	0					1	0	0	0
2008-11-09	46	2008	11	9	0	0					1	0	0	0
2008-11-10	46	2008	11	10	0	0					1	0	0	0
2008-11-11	46	2008	11	11	0	0					1	0	0	0
2008-11-12	46	2008	11	12	0	0					1	0	0	0
2008-11-13	46	2008	11	13	0	0					0	1	0	0
2008-11-14	46	2008	11	14	0.17	0.17					0	0	1	0
2008-11-15	46	2008	11	15	0	0					1	0	0	0
2008-11-16	47	2008	11	16	0	0					1	0	0	0
2008-11-17	47	2008	11	17	0	0					1	0	0	0
2008-11-18	47	2008	11	18	0	0					1	0	0	0
2008-11-19	47	2008	11	19	0	0					1	0	0	0
2008-11-20	47	2008	11	20	0	0					1	0	0	0
2008-11-21	47	2008	11	21	0	0					1	0	0	0
2008-11-22	47	2008	11	22	0	0					1	0	0	0
2008-11-23	48	2008	11	23	0	0					1	0	0	0
2008-11-24	48	2008	11	24	0	0					1	0	0	0
2008-11-25	48	2008	11	25	0	0					1	0	0	0
2008-11-26	48	2008	11	26	0	0					1	0	0	0
2008-11-27	48	2008	11	27	0	0					1	0	0	0
2008-11-28	48	2008	11	28	0	0					1	0	0	0
2008-11-29	48	2008	11	29	0	0					1	0	0	0
2008-11-30	49	2008	11	30	0	0					1	0	0	0
2008-12-01	49	2008	12	1	0	0					1	0	0	0
2008-12-02	49	2008	12	2	0	0					0	1	0	0
2008-12-03	49	2008	12	3	0.13	0.13					0	0	1	0
2008-12-04	49	2008	12	4	0	0					1	0	0	0
2008-12-05	49	2008	12	5	0	0					1	0	0	0
2008-12-06	49	2008	12	6	0	0					1	0	0	0
2008-12-07	50	2008	12	7	0	0					1	0	0	0
2008-12-08	50	2008	12	8	0	0					1	0	0	0
2008-12-09	50	2008	12	9	0	0					1	0	0	0
2008-12-10	50	2008	12	10	0	0					1	0	0	0
2008-12-11	50	2008	12	11	0	0					1	0	0	0
2008-12-12	50	2008	12	12	0	0					1	0	0	0
2008-12-13	50	2008	12	13	0	0					1	0	0	0
2008-12-14	51	2008	12	14	0	0					1	0	0	0
2008-12-15	51	2008	12	15	0	0					1	0	0	0
2008-12-16	51	2008	12	16	0	0					1	0	0	0
2008-12-17	51	2008	12	17	0	0					1	0	0	0
2008-12-18	51	2008	12	18	0	0					1	0	0	0
2008-12-19	51	2008	12	19	0	0					1	0	0	0
2008-12-20	51	2008	12	20	0	0					1	0	0	0
2008-12-21	52	2008	12	21	0	0					1	0	0	0
2008-12-22	52	2008	12	22	0	0					1	0	0	0
2008-12-23	52	2008	12	23	0	0					1	0	0	0
2008-12-24	52	2008	12	24	0	0					1	0	0	0
2008-12-25	52	2008	12	25	0	0					1	0	0	0
2008-12-26	52	2008	12	26	0	0					1	0	0	0
2008-12-27	52	2008	12	27	0	0					1	0	0	0
2008-12-28	53	2008	12	28	0	0					1	0	0	0
2008-12-29	53	2008	12	29	0	0					1	0	0	0
2008-12-30	53	2008	12	30	0	0					1	0	0	0
2008-12-31	53	2008	12	31	0	0					1	0	0	0
2009-01-01	1	2009	1	1	0	0					1	0	0	0
2009-01-02	1	2009	1	2	0	0					1	0	0	0
2009-01-03	1	2009	1	3	0	0					1	0	0	0
2009-01-04	2	2009	1	4	0	0					1	0	0	0
2009-01-05	2	2009	1	5	0	0					1	0	0	0
2009-01-06	2	2009	1	6	0	0					1	0	0	0
2009-01-07	2	2009	1	7	0	0					1	0	0	0
2009-01-08	2	2009	1	8	0	0					1	0	0	0
2009-01-09	2	2009	1	9	0	0					1	0	0	0
2009-01-10	2	2009	1	10	0	0					1	0	0	0
2009-01-11	3	2009	1	11	0	0					1	0	0	0
2009-01-12	3	2009	1	12	0	0					1	0	0	0
2009-01-13	3	2009	1	13	0	0					1	0	0	0
2009-01-14	3	2009	1	14	0	0					1	0	0	0
2009-01-15	3	2009	1	15	0.05	0					1	0	0	0
2009-01-16	3	2009	1	16	0	0					1	0	0	0
2009-01-17	3	2009	1	17	0	0					1	0	0	0
2009-01-18	4	2009	1	18	0	0					1	0	0	0
2009-01-19	4	2009	1	19	0	0					1	0	0	0
2009-01-20	4	2009	1	20	0	0					1	0	0	0
2009-01-21	4	2009	1	21	0	0					1	0	0	0
2009-01-22	4	2009	1	22	0	0					1	0	0	0
2009-01-23	4	2009	1	23	0	0					1	0	0	0
2009-01-24	4	2009	1	24	0	0					1	0	0	0
2009-01-25	5	2009	1	25	0	0					1	0	0	0
2009-01-26	5	2009	1	26	0	0					1	0	0	0
2009-01-27	5	2009	1	27	0	0					1	0	0	0
2009-01-28	5	2009	1	28	0	0					1	0	0	0
2009-01-29	5	2009	1	29	0	0					1	0	0	0
2009-01-30	5	2009	1	30	0	0					1	0	0	0
2009-01-31	5	2009	1	31	0	0					1	0	0	0
2009-02-01	6	2009	2	1	0	0					1	0	0	0
2009-02-02	6	2009	2	2	0	0					1	0	0	0
2009-02-03	6	2009	2	3	0	0					1	0	0	0
2009-02-04	6	2009	2	4	0	0					1	0	0	0
2009-02-05	6	2009	2	5	0	0					1	0	0	0
2009-02-06	6	2009	2	6	0	0					1	0	0	0
2009-02-07	6	2009	2	7	0	0					1	0	0	0
2009-02-08	7	2009	2	8	0	0					1	0	0	0
2009-02-10	7	2009	2	10	0	0					1	0	0	0
2009-02-11	7	2009	2	11	0	0					1	0	0	0
2009-02-12	7	2009	2	12	0	0					1	0	0	0
2009-02-13	7	2009	2	13	0.04	0					0	1	0	0
2009-04-16	16	2009	4	16	0.24	0.24					0	0	0	1
2009-04-17	16	2009	4	17	0.72	0.72					0	0	0	1
2009-06-01	23	2009	6	1	0.41	0.41					0	0	0	1
2009-06-02	23	2009	6	2	0.46	0.46					0	0	1	0
2009-06-03	23	2009	6	3	0	0					1	0	0	0
2009-06-04	23	2009	6	4	0	0					0	1	0	0
2009-06-05	23	2009	6	5	0.46	0.46					0	0	0	1
2009-06-11	24	2009	6	11	1.56	1.56					0	0	0	1
2009-06-12	24	2009	6	12	0.08	0.08					0	0	0	1
2009-06-14	25	2009	6	14	0.08	0.08					0	0	0	1
2009-06-15	25	2009	6	15	0.12	0.12					0	0	0	1
2009-06-16	25	2009	6	16	0.12	0.12					0	0	1	0
2009-06-18	25	2009	6	18	0.04	0					1	0	0	0
2009-06-19	25	2009	6	19	0.01	0					0	1	0	0
2009-06-22	26	2009	6	22	0.12	0.12					0	0	0	1
2009-06-23	26	2009	6	23	0.19	0.19					0	0	0	1
2009-06-24	26	2009	6	24	0.71	0.71					0	0	0	1
2009-06-27	26	2009	6	27	0.33	0.33					0	0	1	0
2009-06-29	27	2009	6	29	0	0					0	1	0	0
2009-07-02	27	2009	7	2	0.29	0.29					0	0	1	0
2009-07-06	28	2009	7	6	0.02	0					0	1	0	0
2009-07-07	28	2009	7	7	0.3	0.3					0	0	0	1
2009-07-12	29	2009	7	12	0.9	0.9					0	0	0	1
2009-07-13	29	2009	7	13	0.07	0.07					0	0	0	1
2009-07-26	31	2009	7	26	0.12	0.12					0	0	0	1
2009-07-27	31	2009	7	27	0.38	0.38					0	0	1	0
2009-08-07	32	2009	8	7	0.03	0					0	1	0	0
2009-08-08	32	2009	8	8	0.47	0.47					0	0	0	1
2009-08-09	33	2009	8	9	0.22	0.22					0	0	0	1
2009-08-15	33	2009	8	15	0.15	0.15					0	0	1	0
2009-08-16	34	2009	8	16	0	0					1	0	0	0
2009-08-20	34	2009	8	20	0.01	0					0	1	0	0
2009-08-24	35	2009	8	24	0.17	0.17					0	0	0	1
2009-08-27	35	2009	8	27	0.65	0.65					0	0	0	1
2009-09-21	39	2009	9	21	0.35	0.35					0	0	1	0
2009-09-22	39	2009	9	22	0	0					1	0	0	0
2009-09-23	39	2009	9	23	0	0					1	0	0	0
2009-09-25	39	2009	9	25	0.05	0					0	1	0	0
2009-10-28	44	2009	10	28	0.52	0.52					0	0	1	0
2009-11-01	45	2009	11	1	0	0					1	0	0	0
2009-11-02	45	2009	11	2	0	0					1	0	0	0
2009-11-03	45	2009	11	3	0	0					1	0	0	0
2009-11-04	45	2009	11	4	0	0					1	0	0	0
2009-11-05	45	2009	11	5	0	0					1	0	0	0
2009-11-06	45	2009	11	6	0	0					1	0	0	0
2009-11-07	45	2009	11	7	0	0					1	0	0	0
2009-11-08	46	2009	11	8	0	0					1	0	0	0
2009-11-09	46	2009	11	9	0	0					1	0	0	0
2009-11-10	46	2009	11	10	0	0					1	0	0	0
2009-11-11	46	2009	11	11	0	0					1	0	0	0
2009-11-12	46	2009	11	12	0	0					1	0	0	0
2009-11-13	46	2009	11	13	0	0					1	0	0	0
2009-11-14	46	2009	11	14	0	0					1	0	0	0
2009-11-15	47	2009	11	15	0	0					1	0	0	0
2009-11-16	47	2009	11	16	0	0					1	0	0	0
2009-11-17	47	2009	11	17	0	0					1	0	0	0
2009-11-18	47	2009	11	18	0	0					1	0	0	0
2009-11-19	47	2009	11	19	0	0					1	0	0	0
2009-11-20	47	2009	11	20	0	0					1	0	0	0
2009-11-21	47	2009	11	21	0	0					1	0	0	0
2009-11-22	48	2009	11	22	0	0					1	0	0	0
2009-11-23	48	2009	11	23	0	0					1	0	0	0
2009-11-24	48	2009	11	24	0	0					1	0	0	0
2009-11-25	48	2009	11	25	0	0					1	0	0	0
2009-11-26	48	2009	11	26	0	0					1	0	0	0
2009-11-27	48	2009	11	27	0	0					1	0	0	0
2009-11-28	48	2009	11	28	0	0					1	0	0	0
2009-11-29	49	2009	11	29	0	0					1	0	0	0
2009-11-30	49	2009	11	30	0	0					1	0	0	0
2009-12-01	49	2009	12	1	0	0					1	0	0	0
2009-12-02	49	2009	12	2	0.04	0					1	0	0	0
2009-12-03	49	2009	12	3	0	0					1	0	0	0
2009-12-04	49	2009	12	4	0	0					1	0	0	0
2009-12-05	49	2009	12	5	0	0					0	1	0	0
2009-12-06	50	2009	12	6	0.23	0.23					0	0	0	1
2009-12-07	50	2009	12	7	0.7	0.7					0	0	0	1
2009-12-08	50	2009	12	8	0.07	0.07					0	0	1	0
2009-12-09	50	2009	12	9	0	0					1	0	0	0
2009-12-10	50	2009	12	10	0	0					1	0	0	0
2009-12-11	50	2009	12	11	0	0					1	0	0	0
2009-12-12	50	2009	12	12	0	0					1	0	0	0
2009-12-13	51	2009	12	13	0	0					1	0	0	0
2009-12-14	51	2009	12	14	0	0					1	0	0	0
2009-12-15	51	2009	12	15	0	0					1	0	0	0
2009-12-16	51	2009	12	16	0	0					1	0	0	0
2009-12-17	51	2009	12	17	0	0					1	0	0	0
2009-12-18	51	2009	12	18	0	0					1	0	0	0
2009-12-19	51	2009	12	19	0	0					1	0	0	0
2009-12-20	52	2009	12	20	0	0					1	0	0	0
2009-12-21	52	2009	12	21	0	0					1	0	0	0
2009-12-22	52	2009	12	22	0	0					1	0	0	0
2009-12-23	52	2009	12	23	0	0					1	0	0	0
2009-12-24	52	2009	12	24	0	0					1	0	0	0
2009-12-25	52	2009	12	25	0	0					1	0	0	0
2009-12-26	52	2009	12	26	0	0					1	0	0	0
2009-12-27	53	2009	12	27	0	0					1	0	0	0
2009-12-28	53	2009	12	28	0	0					1	0	0	0
2009-12-29	53	2009	12	29	0	0					1	0	0	0
2009-12-30	53	2009	12	30	0	0					1	0	0	0
2009-12-31	53	2009	12	31	0	0					1	0	0	0
2010-01-01	1	2010	1	1	0	0					1	0	0	0
2010-01-02	1	2010	1	2	0	0					1	0	0	0
2010-01-03	2	2010	1	3	0	0					1	0	0	0
2010-01-04	2	2010	1	4	0	0					1	0	0	0
2010-01-05	2	2010	1	5	0	0					1	0	0	0
2010-01-06	2	2010	1	6	0	0					1	0	0	0
2010-01-07	2	2010	1	7	0	0					1	0	0	0
2010-01-08	2	2010	1	8	0	0					1	0	0	0
2010-01-09	2	2010	1	9	0	0					1	0	0	0
2010-01-10	3	2010	1	10	0	0					1	0	0	0
2010-01-11	3	2010	1	11	0	0					1	0	0	0
2010-01-12	3	2010	1	12	0	0					1	0	0	0
2010-01-13	3	2010	1	13	0	0					1	0	0	0
2010-01-14	3	2010	1	14	0	0					1	0	0	0
2010-01-15	3	2010	1	15	0	0					1	0	0	0
2010-01-16	3	2010	1	16	0	0					1	0	0	0
2010-01-17	4	2010	1	17	0	0					1	0	0	0
2010-01-18	4	2010	1	18	0	0					1	0	0	0
2010-01-19	4	2010	1	19	0	0					1	0	0	0
2010-01-20	4	2010	1	20	0	0					1	0	0	0
2010-01-21	4	2010	1	21	0	0					1	0	0	0
2010-01-22	4	2010	1	22	0	0					1	0	0	0
2010-01-23	4	2010	1	23	0	0					1	0	0	0
2010-01-24	5	2010	1	24	0	0					1	0	0	0
2010-01-25	5	2010	1	25	0	0					1	0	0	0
2010-01-26	5	2010	1	26	0	0					1	0	0	0
2010-01-27	5	2010	1	27	0	0					1	0	0	0
2010-01-28	5	2010	1	28	0	0					1	0	0	0
2010-01-29	5	2010	1	29	0	0					1	0	0	0
2010-01-30	5	2010	1	30	0	0					1	0	0	0
2010-01-31	6	2010	1	31	0	0					1	0	0	0
2010-02-01	6	2010	2	1	0	0					1	0	0	0
2010-02-02	6	2010	2	2	0	0					1	0	0	0
2010-02-03	6	2010	2	3	0	0					1	0	0	0
2010-02-04	6	2010	2	4	0	0					1	0	0	0
2010-02-05	6	2010	2	5	0	0					1	0	0	0
2010-02-08	7	2010	2	8	0	0					1	0	0	0
2010-02-09	7	2010	2	9	0	0					1	0	0	0
2010-02-10	7	2010	2	10	0	0					1	0	0	0
2010-02-11	7	2010	2	11	0	0					1	0	0	0
2010-02-12	7	2010	2	12	0	0					1	0	0	0
2010-02-15	8	2010	2	15	0	0					1	0	0	0
2010-02-16	8	2010	2	16	0	0					1	0	0	0
2010-02-17	8	2010	2	17	0	0					0	1	0	0
2010-02-18	8	2010	2	18	0.15	0.15					0	0	0	1
2010-02-19	8	2010	2	19	0.11	0.11					0	0	1	0
2010-02-25	9	2010	2	25	0	0					1	0	0	0
2010-02-26	9	2010	2	26	0	0					1	0	0	0
2010-02-27	9	2010	2	27	0	0					0	1	0	0
2010-03-01	10	2010	3	1	0.2	0.2					0	0	1	0
2010-03-02	10	2010	3	2	0	0					1	0	0	0
2010-03-03	10	2010	3	3	0	0					1	0	0	0
2010-03-04	10	2010	3	4	0	0					1	0	0	0
2010-03-05	10	2010	3	5	0	0					1	0	0	0
2010-03-06	10	2010	3	6	0	0					0	1	0	0
2010-03-07	11	2010	3	7	0.11	0.11					0	0	1	0
2010-03-08	11	2010	3	8	0	0					1	0	0	0
2010-03-09	11	2010	3	9	0	0					1	0	0	0
2010-03-10	11	2010	3	10	0	0					1	0	0	0
2010-03-11	11	2010	3	11	0	0					1	0	0	0
2010-03-12	11	2010	3	12	0	0					1	0	0	0
2010-03-13	11	2010	3	13	0	0					1	0	0	0
2010-03-14	12	2010	3	14	0	0					1	0	0	0
2010-03-15	12	2010	3	15	0	0					1	0	0	0
2010-03-16	12	2010	3	16	0	0					1	0	0	0
2010-03-17	12	2010	3	17	0	0					1	0	0	0
2010-03-18	12	2010	3	18	0	0					1	0	0	0
2010-03-19	12	2010	3	19	0	0					1	0	0	0
2010-03-20	12	2010	3	20	0	0					1	0	0	0
2010-03-21	13	2010	3	21	0	0					1	0	0	0
2010-03-22	13	2010	3	22	0	0					0	1	0	0
2010-03-23	13	2010	3	23	0.41	0.41					0	0	1	0
2010-03-24	13	2010	3	24	0	0					1	0	0	0
2010-03-25	13	2010	3	25	0	0					1	0	0	0
2010-03-26	13	2010	3	26	0	0					1	0	0	0
2010-03-27	13	2010	3	27	0	0					1	0	0	0
2010-03-28	14	2010	3	28	0	0					1	0	0	0
2010-03-29	14	2010	3	29	0	0					1	0	0	0
2010-03-30	14	2010	3	30	0	0					1	0	0	0
2010-03-31	14	2010	3	31	0	0					1	0	0	0
2010-04-01	14	2010	4	1	0	0					1	0	0	0
2010-04-02	14	2010	4	2	0	0					1	0	0	0
2010-04-03	14	2010	4	3	0	0					1	0	0	0
2010-04-04	15	2010	4	4	0	0					1	0	0	0
2010-04-05	15	2010	4	5	0	0					1	0	0	0
2010-04-06	15	2010	4	6	0	0					0	1	0	0
2010-04-07	15	2010	4	7	0.21	0.21					0	0	1	0
2010-04-08	15	2010	4	8	0.04	0					1	0	0	0
2010-04-09	15	2010	4	9	0	0					1	0	0	0
2010-04-10	15	2010	4	10	0.02	0					1	0	0	0
2010-04-11	16	2010	4	11	0	0					1	0	0	0
2010-04-12	16	2010	4	12	0	0					1	0	0	0
2010-04-13	16	2010	4	13	0	0					1	0	0	0
2010-04-14	16	2010	4	14	0.05	0					1	0	0	0
2010-04-15	16	2010	4	15	0	0					1	0	0	0
2010-04-16	16	2010	4	16	0	0					1	0	0	0
2010-04-17	16	2010	4	17	0	0					1	0	0	0
2010-04-18	17	2010	4	18	0	0					1	0	0	0
2010-04-19	17	2010	4	19	0	0					0	1	0	0
2010-04-20	17	2010	4	20	0.74	0.74					0	0	1	0
2010-04-21	17	2010	4	21	0.01	0					1	0	0	0
2010-04-22	17	2010	4	22	0	0					1	0	0	0
2010-04-23	17	2010	4	23	0	0					1	0	0	0
2010-04-24	17	2010	4	24	0	0					1	0	0	0
2010-04-25	18	2010	4	25	0	0					1	0	0	0
2010-04-26	18	2010	4	26	0	0					1	0	0	0
2010-04-27	18	2010	4	27	0	0					1	0	0	0
2010-04-28	18	2010	4	28	0	0					1	0	0	0
2010-04-29	18	2010	4	29	0	0					1	0	0	0
2010-04-30	18	2010	4	30	0	0					1	0	0	0
2010-05-01	18	2010	5	1	0	0					1	0	0	0
2010-05-02	19	2010	5	2	0	0					1	0	0	0
2010-05-03	19	2010	5	3	0	0					1	0	0	0
2010-05-04	19	2010	5	4	0	0					1	0	0	0
2010-05-05	19	2010	5	5	0	0					1	0	0	0
2010-05-06	19	2010	5	6	0	0					1	0	0	0
2010-05-07	19	2010	5	7	0	0					1	0	0	0
2010-05-08	19	2010	5	8	0	0					1	0	0	0
2010-05-09	20	2010	5	9	0	0					1	0	0	0
2010-05-10	20	2010	5	10	0	0					1	0	0	0
2010-05-11	20	2010	5	11	0	0					0	1	0	0
2010-05-12	20	2010	5	12	0.85	0.85					0	0	1	0
2010-05-13	20	2010	5	13	0	0					1	0	0	0
2010-05-14	20	2010	5	14	0	0					1	0	0	0
2010-05-15	20	2010	5	15	0	0					1	0	0	0
2010-05-16	21	2010	5	16	0	0					1	0	0	0
2010-05-17	21	2010	5	17	0	0					1	0	0	0
2010-05-18	21	2010	5	18	0	0					1	0	0	0
2010-05-19	21	2010	5	19	0.05	0					1	0	0	0
2010-05-20	21	2010	5	20	0	0					1	0	0	0
2010-05-21	21	2010	5	21	0	0					1	0	0	0
2010-05-22	21	2010	5	22	0	0					1	0	0	0
2010-05-23	22	2010	5	23	0	0					0	1	0	0
2010-05-24	22	2010	5	24	0.83	0.83					0	0	1	0
2010-05-25	22	2010	5	25	0	0					1	0	0	0
2010-05-26	22	2010	5	26	0	0					1	0	0	0
2010-05-27	22	2010	5	27	0	0					1	0	0	0
2010-05-28	22	2010	5	28	0	0					1	0	0	0
2010-05-29	22	2010	5	29	0	0					1	0	0	0
2010-05-30	23	2010	5	30	0	0					1	0	0	0
2010-05-31	23	2010	5	31	0	0					1	0	0	0
2010-06-04	23	2010	6	4	0	0					0	1	0	0
2010-06-05	23	2010	6	5	0.1	0.1					0	0	1	0
2010-06-06	24	2010	6	6	0	0					1	0	0	0
2010-06-07	24	2010	6	7	0	0					0	1	0	0
2010-06-08	24	2010	6	8	1	1					0	0	1	0
2010-06-09	24	2010	6	9	0	0					0	1	0	0
2010-06-10	24	2010	6	10	0.25	0.25					0	0	1	0
2010-06-11	24	2010	6	11	0	0					0	1	0	0
2010-06-12	24	2010	6	12	0.59	0.59					0	0	0	1
2010-06-13	25	2010	6	13	0.6	0.6					0	0	0	1
2010-06-14	25	2010	6	14	0.61	0.61					0	0	1	0
2010-06-15	25	2010	6	15	0	0					1	0	0	0
2010-06-16	25	2010	6	16	0	0					1	0	0	0
2010-06-17	25	2010	6	17	0	0					1	0	0	0
2010-06-18	25	2010	6	18	0	0					1	0	0	0
2010-06-19	25	2010	6	19	0	0					0	1	0	0
2010-06-20	26	2010	6	20	0.56	0.56					0	0	1	0
2010-06-21	26	2010	6	21	0.02	0					0	1	0	0
2010-08-02	32	2010	8	2	0.11	0.11					0	0	1	0
2010-08-04	32	2010	8	4	0.02	0					0	1	0	0
2010-08-10	33	2010	8	10	0.06	0.06					0	0	0	1
2010-08-17	34	2010	8	17	0.2	0.2					0	0	0	1
2010-09-23	39	2010	9	23	0.1	0.1					0	0	1	0
2010-12-06	50	2010	12	6	0	0					0	1	0	0
2010-12-21	52	2010	12	21	0.09	0.09					0	0	1	0
2011-01-01	1	2011	1	1	0	0					1	0	0	0
2011-01-02	2	2011	1	2	0	0					1	0	0	0
2011-01-03	2	2011	1	3	0	0					1	0	0	0
2011-01-04	2	2011	1	4	0	0					1	0	0	0
2011-01-05	2	2011	1	5	0	0					0	1	0	0
2011-01-06	2	2011	1	6	0.2	0.2					0	0	1	0
2011-01-07	2	2011	1	7	0	0					1	0	0	0
2011-01-11	3	2011	1	11	0	0					1	0	0	0
2011-01-12	3	2011	1	12	0	0					1	0	0	0
2011-01-13	3	2011	1	13	0	0					1	0	0	0
2011-01-14	3	2011	1	14	0	0					1	0	0	0
2011-01-15	3	2011	1	15	0	0					1	0	0	0
2011-01-16	4	2011	1	16	0	0					1	0	0	0
2011-01-17	4	2011	1	17	0	0					1	0	0	0
2011-01-18	4	2011	1	18	0	0					0	1	0	0
2011-01-19	4	2011	1	19	0.1	0.1					0	0	0	1
2011-01-20	4	2011	1	20	0.11	0.11					0	0	1	0
2011-01-21	4	2011	1	21	0	0					1	0	0	0
2011-01-23	5	2011	1	23	0	0					0	1	0	0
2011-02-20	9	2011	2	20	0.12	0.12					0	0	1	0
2011-02-24	9	2011	2	24	0.03	0					0	1	0	0
2011-04-01	14	2011	4	1	0.1	0.1					0	0	1	0
2011-04-18	17	2011	4	18	0.02	0					0	1	0	0
2011-04-19	17	2011	4	19	0.83	0.83					0	0	0	1
2011-04-24	18	2011	4	24	0.06	0.06					0	0	0	1
2011-04-27	18	2011	4	27	0.87	0.87					0	0	1	0
2011-05-01	19	2011	5	1	0	0					1	0	0	0
2011-05-02	19	2011	5	2	0	0					1	0	0	0
2011-05-03	19	2011	5	3	0	0					1	0	0	0
2011-05-04	19	2011	5	4	0	0					1	0	0	0
2011-05-05	19	2011	5	5	0	0					1	0	0	0
2011-05-06	19	2011	5	6	0	0					1	0	0	0
2011-05-07	19	2011	5	7	0	0					1	0	0	0
2011-05-08	20	2011	5	8	0	0					1	0	0	0
2011-05-09	20	2011	5	9	0	0					1	0	0	0
2011-05-10	20	2011	5	10	0	0					0	1	0	0
2011-05-11	20	2011	5	11	0.08	0.08					0	0	0	1
2011-05-12	20	2011	5	12	1.31	1.31					0	0	0	1
2011-05-13	20	2011	5	13	0.94	0.94					0	0	1	0
2011-05-14	20	2011	5	14	0	0					1	0	0	0
2011-05-15	21	2011	5	15	0	0					1	0	0	0
2011-05-16	21	2011	5	16	0	0					1	0	0	0
2011-05-17	21	2011	5	17	0.01	0					1	0	0	0
2011-05-18	21	2011	5	18	0.03	0					0	1	0	0
2011-05-19	21	2011	5	19	0.8	0.8					0	0	0	1
2011-05-20	21	2011	5	20	0.63	0.63					0	0	1	0
2011-05-21	21	2011	5	21	0	0					0	1	0	0
2011-05-22	22	2011	5	22	0.16	0.16					0	0	1	0
2011-05-23	22	2011	5	23	0	0					0	1	0	0
2011-05-24	22	2011	5	24	0.1	0.1					0	0	0	1
2011-05-25	22	2011	5	25	1.51	1.51					0	0	1	0
2011-05-26	22	2011	5	26	0	0					1	0	0	0
2011-05-27	22	2011	5	27	0	0					0	1	0	0
2011-05-28	22	2011	5	28	0.07	0.07					0	0	0	1
2011-05-29	23	2011	5	29	0.38	0.38					0	0	0	1
2011-05-30	23	2011	5	30	0.14	0.14					0	0	1	0
2011-05-31	23	2011	5	31	0	0					1	0	0	0
2011-06-01	23	2011	6	1	0	0					1	0	0	0
2011-06-02	23	2011	6	2	0	0					1	0	0	0
2011-06-03	23	2011	6	3	0	0					1	0	0	0
2011-06-04	23	2011	6	4	0	0					1	0	0	0
2011-06-05	24	2011	6	5	0	0					1	0	0	0
2011-06-06	24	2011	6	6	0	0					1	0	0	0
2011-06-07	24	2011	6	7	0	0					1	0	0	0
2011-06-08	24	2011	6	8	0	0					0	1	0	0
2011-06-09	24	2011	6	9	0.1	0.1					0	0	1	0
2011-06-10	24	2011	6	10	0	0					1	0	0	0
2011-06-11	24	2011	6	11	0	0					1	0	0	0
2011-06-12	25	2011	6	12	0.04	0					1	0	0	0
2011-06-13	25	2011	6	13	0.01	0					1	0	0	0
2011-06-14	25	2011	6	14	0	0					1	0	0	0
2011-06-15	25	2011	6	15	0	0					1	0	0	0
2011-06-16	25	2011	6	16	0	0					0	1	0	0
2011-06-17	25	2011	6	17	1.37	1.37					0	0	1	0
2011-06-18	25	2011	6	18	0	0					1	0	0	0
2011-06-19	26	2011	6	19	0.02	0					0	1	0	0
2011-06-20	26	2011	6	20	1.3	1.3					0	0	1	0
2011-06-21	26	2011	6	21	0.02	0					1	0	0	0
2011-06-22	26	2011	6	22	0	0					1	0	0	0
2011-06-23	26	2011	6	23	0	0					1	0	0	0
2011-06-24	26	2011	6	24	0	0					1	0	0	0
2011-06-25	26	2011	6	25	0	0					1	0	0	0
2011-06-26	27	2011	6	26	0	0					1	0	0	0
2011-06-27	27	2011	6	27	0	0					1	0	0	0
2011-06-28	27	2011	6	28	0	0					1	0	0	0
2011-06-29	27	2011	6	29	0.02	0					1	0	0	0
2011-06-30	27	2011	6	30	0	0					0	1	0	0
2011-07-01	27	2011	7	1	0.08	0.08					0	0	1	0
2011-07-02	27	2011	7	2	0	0					0	1	0	0
2011-07-03	28	2011	7	3	0.53	0.53					0	0	1	0
2011-07-04	28	2011	7	4	0	0					1	0	0	0
2011-07-05	28	2011	7	5	0	0					1	0	0	0
2011-07-06	28	2011	7	6	0	0					1	0	0	0
2011-07-07	28	2011	7	7	0	0					1	0	0	0
2011-07-08	28	2011	7	8	0	0					1	0	0	0
2011-07-09	28	2011	7	9	0	0					1	0	0	0
2011-07-10	29	2011	7	10	0	0					1	0	0	0
2011-07-11	29	2011	7	11	0	0					1	0	0	0
2011-07-12	29	2011	7	12	0	0					0	1	0	0
2011-07-13	29	2011	7	13	0.71	0.71					0	0	1	0
2011-07-14	29	2011	7	14	0.04	0					0	1	0	0
2011-07-15	29	2011	7	15	0.21	0.21					0	0	1	0
2011-07-16	29	2011	7	16	0	0					1	0	0	0
2011-07-17	30	2011	7	17	0	0					1	0	0	0
2011-07-18	30	2011	7	18	0	0					1	0	0	0
2011-07-19	30	2011	7	19	0	0					1	0	0	0
2011-07-20	30	2011	7	20	0	0					1	0	0	0
2011-07-21	30	2011	7	21	0	0					1	0	0	0
2011-07-22	30	2011	7	22	0	0					1	0	0	0
2011-07-23	30	2011	7	23	0	0					1	0	0	0
2011-07-24	31	2011	7	24	0	0					1	0	0	0
2011-07-25	31	2011	7	25	0	0					0	1	0	0
2011-07-26	31	2011	7	26	0.18	0.18					0	0	1	0
2011-07-27	31	2011	7	27	0	0					1	0	0	0
2011-07-28	31	2011	7	28	0	0					1	0	0	0
2011-07-29	31	2011	7	29	0	0					1	0	0	0
2011-07-30	31	2011	7	30	0	0					1	0	0	0
2011-07-31	32	2011	7	31	0	0					1	0	0	0
2011-08-01	32	2011	8	1	0	0					1	0	0	0
2011-08-02	32	2011	8	2	0	0					1	0	0	0
2011-08-03	32	2011	8	3	0	0					1	0	0	0
2011-08-04	32	2011	8	4	0	0					0	1	0	0
2011-08-05	32	2011	8	5	0.08	0.08					0	0	1	0
2011-08-06	32	2011	8	6	0	0					1	0	0	0
2011-08-07	33	2011	8	7	0.03	0					1	0	0	0
2011-08-08	33	2011	8	8	0	0					1	0	0	0
2011-08-09	33	2011	8	9	0.03	0					0	1	0	0
2011-08-10	33	2011	8	10	0.29	0.29					0	0	1	0
2011-08-11	33	2011	8	11	0	0					1	0	0	0
2011-08-12	33	2011	8	12	0	0					1	0	0	0
2011-08-13	33	2011	8	13	0	0					1	0	0	0
2011-08-14	34	2011	8	14	0	0					1	0	0	0
2011-08-15	34	2011	8	15	0	0					1	0	0	0
2011-08-16	34	2011	8	16	0	0					1	0	0	0
2011-08-17	34	2011	8	17	0	0					1	0	0	0
2011-08-18	34	2011	8	18	0	0					1	0	0	0
2011-08-19	34	2011	8	19	0	0					1	0	0	0
2011-08-20	34	2011	8	20	0	0					1	0	0	0
2011-08-21	35	2011	8	21	0	0					1	0	0	0
2011-08-22	35	2011	8	22	0	0					1	0	0	0
2011-08-23	35	2011	8	23	0	0					1	0	0	0
2011-08-24	35	2011	8	24	0	0					1	0	0	0
2011-08-25	35	2011	8	25	0	0					1	0	0	0
2011-08-26	35	2011	8	26	0	0					1	0	0	0
2011-08-27	35	2011	8	27	0	0					1	0	0	0
2011-08-28	36	2011	8	28	0	0					0	1	0	0
2011-08-29	36	2011	8	29	0.19	0.19					0	0	1	0
2011-08-30	36	2011	8	30	0.03	0					1	0	0	0
2011-08-31	36	2011	8	31	0	0					1	0	0	0
2011-09-01	36	2011	9	1	0	0					1	0	0	0
2011-09-02	36	2011	9	2	0	0					1	0	0	0
2011-09-03	36	2011	9	3	0	0					1	0	0	0
2011-09-04	37	2011	9	4	0	0					1	0	0	0
2011-09-05	37	2011	9	5	0	0					1	0	0	0
2011-09-06	37	2011	9	6	0	0					1	0	0	0
2011-09-07	37	2011	9	7	0.04	0					1	0	0	0
2011-09-08	37	2011	9	8	0	0					1	0	0	0
2011-09-09	37	2011	9	9	0	0					1	0	0	0
2011-09-10	37	2011	9	10	0	0					1	0	0	0
2011-09-11	38	2011	9	11	0	0					1	0	0	0
2011-09-12	38	2011	9	12	0	0					1	0	0	0
2011-09-13	38	2011	9	13	0	0					1	0	0	0
2011-09-14	38	2011	9	14	0	0					1	0	0	0
2011-09-15	38	2011	9	15	0.05	0					1	0	0	0
2011-09-16	38	2011	9	16	0.03	0					1	0	0	0
2011-09-17	38	2011	9	17	0	0					1	0	0	0
2011-09-18	39	2011	9	18	0.02	0					1	0	0	0
2011-09-19	39	2011	9	19	0	0					1	0	0	0
2011-09-20	39	2011	9	20	0	0					1	0	0	0
2011-09-21	39	2011	9	21	0	0					1	0	0	0
2011-09-22	39	2011	9	22	0	0					1	0	0	0
2011-09-23	39	2011	9	23	0	0					1	0	0	0
2011-09-24	39	2011	9	24	0	0					1	0	0	0
2011-09-25	40	2011	9	25	0	0					1	0	0	0
2011-09-26	40	2011	9	26	0	0					1	0	0	0
2011-09-27	40	2011	9	27	0	0					1	0	0	0
2011-09-28	40	2011	9	28	0	0					1	0	0	0
2011-09-29	40	2011	9	29	0	0					1	0	0	0
2011-09-30	40	2011	9	30	0	0					1	0	0	0
2011-10-01	40	2011	10	1	0	0					1	0	0	0
2011-10-02	41	2011	10	2	0	0					1	0	0	0
2011-10-03	41	2011	10	3	0	0					1	0	0	0
2011-10-04	41	2011	10	4	0.03	0					1	0	0	0
2011-10-05	41	2011	10	5	0	0					1	0	0	0
2011-10-06	41	2011	10	6	0	0					1	0	0	0
2011-10-07	41	2011	10	7	0	0					1	0	0	0
2011-10-08	41	2011	10	8	0	0					0	1	0	0
2011-10-09	42	2011	10	9	1.44	1.44					0	0	1	0
2011-10-10	42	2011	10	10	0	0					1	0	0	0
2011-10-11	42	2011	10	11	0	0					1	0	0	0
2011-10-12	42	2011	10	12	0	0					1	0	0	0
2011-10-13	42	2011	10	13	0	0					1	0	0	0
2011-10-14	42	2011	10	14	0	0					1	0	0	0
2011-10-15	42	2011	10	15	0	0					1	0	0	0
2011-10-16	43	2011	10	16	0	0					1	0	0	0
2011-10-17	43	2011	10	17	0.05	0					0	1	0	0
2011-10-18	43	2011	10	18	0.11	0.11					0	0	1	0
2011-10-19	43	2011	10	19	0	0					1	0	0	0
2011-10-20	43	2011	10	20	0	0					1	0	0	0
2011-10-21	43	2011	10	21	0	0					1	0	0	0
2011-10-22	43	2011	10	22	0	0					1	0	0	0
2011-10-23	44	2011	10	23	0	0					1	0	0	0
2011-10-24	44	2011	10	24	0	0					1	0	0	0
2011-10-25	44	2011	10	25	0	0					1	0	0	0
2011-10-26	44	2011	10	26	0	0					1	0	0	0
2011-10-27	44	2011	10	27	0	0					1	0	0	0
2011-10-28	44	2011	10	28	0	0					1	0	0	0
2011-10-29	44	2011	10	29	0	0					1	0	0	0
2011-10-30	45	2011	10	30	0	0					1	0	0	0
2011-10-31	45	2011	10	31	0	0					1	0	0	0
2011-11-01	45	2011	11	1	0	0					1	0	0	0
2011-11-02	45	2011	11	2	0	0					1	0	0	0
2011-11-03	45	2011	11	3	0	0					1	0	0	0
2011-11-04	45	2011	11	4	0	0					1	0	0	0
2011-11-05	45	2011	11	5	0	0					1	0	0	0
2011-11-06	46	2011	11	6	0	0					1	0	0	0
2011-11-07	46	2011	11	7	0.04	0					1	0	0	0
2011-11-08	46	2011	11	8	0.03	0					1	0	0	0
2011-11-09	46	2011	11	9	0	0					1	0	0	0
2011-11-10	46	2011	11	10	0	0					1	0	0	0
2011-11-11	46	2011	11	11	0	0					1	0	0	0
2011-11-12	46	2011	11	12	0	0					1	0	0	0
2011-11-13	47	2011	11	13	0	0					1	0	0	0
2011-11-14	47	2011	11	14	0	0					1	0	0	0
2011-11-15	47	2011	11	15	0	0					1	0	0	0
2011-11-16	47	2011	11	16	0.02	0					1	0	0	0
2011-11-17	47	2011	11	17	0	0					1	0	0	0
2011-11-18	47	2011	11	18	0	0					1	0	0	0
2011-11-19	47	2011	11	19	0	0					1	0	0	0
2011-11-20	48	2011	11	20	0	0					1	0	0	0
2011-11-21	48	2011	11	21	0	0					1	0	0	0
2011-11-22	48	2011	11	22	0	0					1	0	0	0
2011-11-23	48	2011	11	23	0	0					1	0	0	0
2011-11-24	48	2011	11	24	0	0					1	0	0	0
2011-11-25	48	2011	11	25	0	0					1	0	0	0
2011-11-26	48	2011	11	26	0	0					1	0	0	0
2011-11-27	49	2011	11	27	0	0					1	0	0	0
2011-11-28	49	2011	11	28	0	0					1	0	0	0
2011-11-29	49	2011	11	29	0	0					1	0	0	0
2011-11-30	49	2011	11	30	0	0					1	0	0	0
2011-12-04	50	2011	12	4	0	0					1	0	0	0
2011-12-05	50	2011	12	5	0	0					1	0	0	0
2011-12-06	50	2011	12	6	0	0					1	0	0	0
2011-12-07	50	2011	12	7	0	0					1	0	0	0
2011-12-08	50	2011	12	8	0	0					1	0	0	0
2011-12-09	50	2011	12	9	0	0					1	0	0	0
2011-12-10	50	2011	12	10	0	0					1	0	0	0
2011-12-11	51	2011	12	11	0	0					1	0	0	0
2011-12-12	51	2011	12	12	0	0					1	0	0	0
2011-12-13	51	2011	12	13	0	0					1	0	0	0
2011-12-14	51	2011	12	14	0	0					1	0	0	0
2011-12-15	51	2011	12	15	0	0					1	0	0	0
2011-12-16	51	2011	12	16	0	0					1	0	0	0
2011-12-17	51	2011	12	17	0	0					1	0	0	0
2011-12-18	52	2011	12	18	0	0					1	0	0	0
2011-12-19	52	2011	12	19	0	0					1	0	0	0
2011-12-20	52	2011	12	20	0	0					1	0	0	0
2011-12-21	52	2011	12	21	0.02	0					1	0	0	0
2011-12-22	52	2011	12	22	0	0					1	0	0	0
2011-12-23	52	2011	12	23	0	0					1	0	0	0
2011-12-24	52	2011	12	24	0	0					1	0	0	0
2011-12-25	53	2011	12	25	0	0					1	0	0	0
2011-12-26	53	2011	12	26	0	0					1	0	0	0
2011-12-27	53	2011	12	27	0	0					1	0	0	0
2011-12-28	53	2011	12	28	0	0					1	0	0	0
2011-12-29	53	2011	12	29	0	0					1	0	0	0
2011-12-30	53	2011	12	30	0.01	0					1	0	0	0
2011-12-31	53	2011	12	31	0	0					1	0	0	0
2012-01-01	1	2012	1	1	0.01	0					1	0	0	0
2012-01-02	1	2012	1	2	0	0					1	0	0	0
2012-01-03	1	2012	1	3	0	0					1	0	0	0
2012-01-04	1	2012	1	4	0	0					1	0	0	0
2012-01-05	1	2012	1	5	0	0					1	0	0	0
2012-01-06	1	2012	1	6	0	0					1	0	0	0
2012-01-07	1	2012	1	7	0	0					1	0	0	0
2012-01-08	2	2012	1	8	0	0					1	0	0	0
2012-01-09	2	2012	1	9	0	0					1	0	0	0
2012-01-10	2	2012	1	10	0	0					1	0	0	0
2012-01-11	2	2012	1	11	0	0					1	0	0	0
2012-01-12	2	2012	1	12	0	0					1	0	0	0
2012-01-13	2	2012	1	13	0	0					1	0	0	0
2012-01-14	2	2012	1	14	0	0					1	0	0	0
2012-01-15	3	2012	1	15	0	0					1	0	0	0
2012-01-16	3	2012	1	16	0	0					1	0	0	0
2012-01-17	3	2012	1	17	0	0					1	0	0	0
2012-01-18	3	2012	1	18	0	0					1	0	0	0
2012-01-19	3	2012	1	19	0	0					1	0	0	0
2012-01-20	3	2012	1	20	0	0					1	0	0	0
2012-01-21	3	2012	1	21	0	0					1	0	0	0
2012-01-22	4	2012	1	22	0	0					1	0	0	0
2012-01-23	4	2012	1	23	0	0					1	0	0	0
2012-01-24	4	2012	1	24	0.01	0					1	0	0	0
2012-01-25	4	2012	1	25	0	0					1	0	0	0
[truncated: 1,370 more rows]

## Sheet: SeedsInfromation
Seed type	Drought resistance	Yield response factor	Highest yield level	Ym (kg/m2)
1	High	1.04	Low	1.35
2	High	1.06	Low	1.35
3	Moderate	1.23	Moderate	1.38
4	Low	1.26	High	1.42
5	Low	1.32	High	1.42

## Sheet: Sensitivity
	Sensitivity analysis for deterministic model
	Sensitivity results	-0.1	base	+10%
	Crop yield response factor (k)	27494	27494	27494
	Seasonal water limitation	23449	27494	27494
	Precipitation amount	24719	27494	28357
	ET under no water stress (ETc)	30311	27494	18911
	Maximum yield under no water stress (Ym)	15956	27494	38964
	Corn market price	15956	27494	38964
